# Supplementary material for: Determinants of HIV testing and oral PrEP uptake among youth at Malawi University of Business and Applied Sciences: A cross-sectional study employing the Health Belief Model
Source: PLOS Glob Public Health. 2026 Jun 24;6(6):e0006324. doi: 10.1371/journal.pgph.0006324 (PMC13293412; doi:10.1371/journal.pgph.0006324)
Supplement: S1 Data — (XLS) [file pgph.0006324.s002.xls]

## Sheet: Sheet1
Areyouamaleorfemale	gender	Howoldareyou	agec	Whatprogramareyoupursuingat	Whatisyourtribeorethnicgro	Whatisyourmaritalstatus	maritalstatus	Ihavesexwith	acohol	Ifyeswhatisthequantity	agefirstsx	agefsex	Didyouuseacondomwhenyouha	lastcondom	condomuse	partage	partagec	sexpartners	sexpatnumber	sexNocondoatleast1	riskHIV	concerngettinghiv	hivconcern	HIVT	IfYeswheredoyougetyourin	AB	AC	AD	AE	AF	AG	AH	Whatistheothersource	Howmanymonthsagowasyourmos	Test3monts	pathivstatus	PrepAware	AN	AO	AP	AQ	AR	AS	AT	AU	Othersourceofinformationabou	IfYeswheredidyouaccessora	takeprep	OtherAccessofPrEP
Female	0	19	1	Undergraduate	Manganja	Single	1	Men	0		17	2	No	1	2	21	2	1	1	1	1	Yes	1	1	Television	0	0	0	0	1	0	0		3months	0	1	1	Friends	0	1	0	0	0	0	0		Lighthouse	1
Male	1	22	2	Undergraduate	Sena	Single	1	Women	0		20	3	No	1	1	19	2	3	2	1	1	Yes	1	1	Friends	0	1	0	0	0	0	0		1month	0	1	1	Friends	0	1	0	0	0	0	0		Lighthouse	1
Male	1	18	1	Undergraduate	Ngoni	Casual dating	2	Women	0		16	2	Yes	1				4	2	0	0	Sometimes	3	1	Friends	0	1	0	0	0	0	0		1month	1	1	1	Friends	0	1	0	0	0	0	0		Lighthouse	1
Male	1	23	2	Undergraduate	Sena	Single	1	Women	1	Moderate drinker	20	3	Yes	1	2	22	2			1	1	Sometimes	3	1	Television	0	0	0	0	1	0	0		Two or more years	0	0	1	Friends	0	1	0	0	0	0	0		Lighthouse	1
Male	1	19	1	Undergraduate	Yao	Single	1	Women	1	Moderate drinker	18	2	No	1	2	18	1	1	1	1	1	Yes	1	1	Friends	0	1	0	0	0	0	0		2months	0	0	1	Friends	0	1	0	0	0	0	0		MUBAS Clinic	1
Male	1	22	2	Undergraduate	Lomwe	Single	1	None	0		20	3	Yes	1	1	18	1	1	1	0	1	Not really	0	0	Social Media	0	0	1	0	0	0	0		7months	1	1	1	Social Media	0	0	1	0	0	0	0		MUBAS Clinic	1
Male	1	21	2	Undergraduate	Lomwe	Single	1	Women	0		20	3	Yes	1	1	19	2	1	1	0	0	Yes	1	1	Radio	1	0	0	0	0	0	0		Two or more years	0	1	1	Orientation week	0	0	0	1	0	0	0		MUBAS Clinic	1
Male	1	20	1	Undergraduate	Tumbka	Single	1	Women	0		16	2	Yes	1	1	20	2	1	1	0	0	Yes	1	1	Radio | Friends | Social Media | Orientation week | Television | Poster	1	1	1	1	1	1	0		Two years or more	0	1	1	Friends | Social Media | Orientation week	0	1	1	1	0	0	0		MUBAS Clinic	1
Male	1	24	2	Undergraduate	Tumbuka	Single and dating	2	Women	1	Occasional drinker	24	3	Yes	1	2	20	2	1	1	1	0	Yes	1	1	Friends	0	1	0	0	0	0	0		Two or more years	0	0	1	Friends	0	1	0	0	0	0	0		MUBAS Clinic	1
Female	0	20	1	Postgraduate	Ngoni	Maried	4	Men	0		20	3	Yes	0	2	25	3	1	1	0	0	Yes	1	1	Television	0	0	0	0	1	0	0		2months	1	1	1	Social Media	0	0	1	0	0	0	0		MUBAS Clinic	1
Female	0	20	1	Undergraduate	Ngoni	Maried	4	Men	0		22	3	Yes	0	2	25	3	1	1	0	0	Yes	1	1	Television	0	0	0	0	1	0	0		2months	1	1	1	Social Media	0	0	1	0	0	0	0		MUBAS Clinic	1
Female	0	24	2	Undergraduate	Sena	Single	1	Men	0		19	2	No	0	0	30	4	1	1	1	0	Yes	1	1	Social Media	0	0	1	0	0	0	0		Two or more years	0	1	1	Social Media	0	0	1	0	0	0	0		MUBAS Clinic	1
Female	0	24	2	Undergraduate	Lomwe	Single	1	None	1	Occasional drinker	20	3	Yes	1	2	35	4	1	1	0	0	Sometimes	3	1	Friends	0	1	0	0	0	0	0		5months	0	1	1	Friends	0	1	0	0	0	0	0		MUBAS Clinic	1
Male	1	19	1	Undergraduate	Tumbuka	Single	1	Women	0		19	2	Yes	1	1	18	1	2	1	0	0	Yes	1	0	Social Media	0	0	1	0	0	0	0			0	0	1	Friends	0	1	0	0	0	0	0		MUBAS Clinic	1
Male	1	20	1	Undergraduate	Tumbuka	Single	1	Women	1	Moderate drinker	19	2	Yes	0	2	18	1	2	1	1	1	Yes	1	1	Television	0	0	0	0	1	0	0		7months	0	0	1	Friends	0	1	0	0	0	0	0		MUBAS Clinic	1
Male	1	20	1	Undergraduate	Tumbuka	Single and dating	2	None	0							18	1	2	1		0	Sometimes	3	1	Television	0	0	0	0	1	0	0		Two or more years	0		1	Orientation week	0	0	0	1	0	0	0		MUBAS Clinic	1
Male	1	22	2	Diploma	Sena	Single	1	Women	0		19	2	No	1	2	19	2	2	1	1	0	Yes	1	0	Friends	0	1	0	0	0	0	0			0	1	1	Friends	0	1	0	0	0	0	0		MUBAS Clinic	1
Male	1	21	2	Undergraduate	Nkhonde	Single	1	Women	0		20	3	No	1	2	19	2	2	1	1	0	Yes	1	0	Other specify	0	0	0	0	0	0	1	Facebook adds	1month	0	1	1	Other specify	0	0	0	0	0	0	1	Hospital/ school clinic	MUBAS Clinic	1
Male	1	22	2	Undergraduate	Yao	Single	1	Women	0		20	3	No	1	2	19	2	2	1	1	1	Not really	0	0	Social Media	0	0	1	0	0	0	0			0	1	1	Social Media	0	0	1	0	0	0	0		MUBAS Clinic	1
Male	1	23	2	Undergraduate	Chewa	Single	1	Women	0		20	3	Yes	0	2	20	2	2	1	0	0	Yes	1	1	Television	0	0	0	0	1	0	0		4months ago	0	1	1	Friends	0	1	0	0	0	0	0		MUBAS Clinic	1
Male	1	22	2	Undergraduate	Tonga	Single and dating	2	Women	0		18	2	Yes	1	1	21	2	2	1	1	0	Not really	0	1	Radio | Social Media | Television	1	0	1	0	1	0	0		6months	0	1	1	Poster	0	0	0	0	0	1	0		MUBAS Clinic	1
Male	1	22	2	Undergraduate	Tonga	Single and dating	2	Women	0		18	2	Yes	1	1	21	2	2	1	1	0	Not really	0	1	Radio | Social Media | Television	1	0	1	0	1	0	0		6months	0	1	1	Poster	0	0	0	0	0	1	0		MUBAS Clinic	1
Male	1	23	2	Undergraduate		Single	1	Women	0		18	2	Yes	1	1	21	2	2	1	0	0	Yes	1	1	Radio	1	0	0	0	0	0	0		3months	1	1	1	Social Media	0	0	1	0	0	0	0		MUBAS Clinic	1
Female	0	19	1	Undergraduate	Lomwe	Single	1	Men	0		19	2	Yes	1	1	21	2	2	1	0	1	Yes	1	1	Other specify	0	0	0	0	0	0	1	In secondary school	10months	0	1	1	Social Media	0	0	1	0	0	0	0		MUBAS Clinic	1
Female	0	20	1	Undergraduate	Ngoni	Single	1	None	0		19	2	Yes	1	2	22	2	2	1	0	0	Yes	1	1	Social Media | Television	0	0	1	0	1	0	0		2months	0	1	1	Friends | Television	0	1	0	0	1	0	0		MUBAS Clinic	1
Female	0	21	2	Undergraduate	Lomwe	Single	1	Men	0		19	2	No	1	2	25	3	2	1	1	1	Yes	1	1	Friends	0	1	0	0	0	0	0		Two or more years	0	0	1	Social Media	0	0	1	0	0	0	0		MUBAS Clinic	1
Female	0	22	2	Undergraduate	Chewa	Having a partner	3	Men	1	Occasional drinker	20	3	Yes	1	2	25	3	2	1	1	1	Yes	1	1	Social Media	0	0	1	0	0	0	0		6months	0	1	1	Social Media	0	0	1	0	0	0	0		MUBAS Clinic	1
Male	1	19	1	Undergraduate		Single	1	Women	1	Frequent drinker	18	2	Yes	1	1			2	1	1	1	Sometimes	3	0	Radio | Friends | Television	1	1	0	0	1	0	0		Two or more years	0	1	1	Orientation week	0	0	0	1	0	0	0		MUBAS Clinic	1
Male	1	20	1	Undergraduate	Ngoni	Single	1	Women	1	Occasional drinker	18	2	Yes	0	0			2	1	1	0	Yes	1	1	Friends	0	1	0	0	0	0	0		Two or more years	0	0	1	Friends	0	1	0	0	0	0	0		MUBAS Clinic	1
Male	1	21	2	Undergraduate	Chewa	Single	1	None	0				No	1				2	1	1	1	Not really	0	1	Radio	1	0	0	0	0	0	0		Two or more years	1	1	1	Friends	0	1	0	0	0	0	0		MUBAS Clinic	1
Male	1	19	1	Undergraduate	Yao	Single	1	Women	0		17	2	No	1	2	18	1	3	2	0	0	Not really	0	1	Television	0	0	0	0	1	0	0		2months	1	1	1	Friends	0	1	0	0	0	0	0		MUBAS Clinic	1
Male	1	20	1	Postgraduate	Tumbuka	Single	1	Women	1	Occasional drinker	18	2	Yes	0	2	19	2	3	2	1	0	Yes	1	0	Radio | Friends | Social Media | Orientation week | Television | Poster	1	1	1	1	1	1	0			0	0	1	Friends | Social Media	0	1	1	0	0	0	0		MUBAS Clinic	1
Male	1	20	1	Undergraduate	Lomwe	Single and dating	2	Women	1	Moderate drinker	18	2	Yes	1	2	19	2	3	2	1	1	Yes	1	1	Radio	1	0	0	0	0	0	0		4months	0	1	1	Radio	1	0	0	0	0	0	0		MUBAS Clinic	1
Male	1	22	2	Undergraduate	Chewa	Single	1	Women	0		18	2	Yes	1	1	19	2	3	2	0	1	Yes	1	1	Television	0	0	0	0	1	0	0		2months	1	1	1	Radio	1	0	0	0	0	0	0		MUBAS Clinic	1
Male	1	24	2	Undergraduate	Lomwe	Single and dating	2	Women	0		18	2	No	0	2	19	2	3	2	1	0	Sometimes	3	1	Friends | Orientation week	0	1	0	1	0	0	0		4 months	0	1	1	Orientation week	0	0	0	1	0	0	0		MUBAS Clinic	1
Male	1	22	2	Undergraduate	Chewa	Single and dating	2	Women	0		18	2	No	0	0	20	2	3	2	1	1	Sometimes	3	0	Social Media	0	0	1	0	0	0	0		4months	0	1	1	Social Media	0	0	1	0	0	0	0		MUBAS Clinic	1
Male	1	22	2	Diploma	Yao	Single	1	Men	0		19	2	Yes	1	1	20	2	3	2	1	0	Yes	1	1	Radio | Friends | Social Media | Television	1	1	1	0	1	0	0		2months	1	1	1	Radio | Friends | Social Media	1	1	1	0	0	0	0		MUBAS Clinic	1
Male	1	23	2	Undergraduate	Yao	Single and dating	2	Women	1	Moderate drinker	22	3	Yes	1	2	20	2	3	2	1	0	Yes	1	1	Television	0	0	0	0	1	0	0		Two or more years	0	1	1	Friends	0	1	0	0	0	0	0		MUBAS Clinic	1
Male	1	23	2	Undergraduate	Chews	Single	1	Women	1	Occasional drinker	20	3	Yes	1	1	21	2	3	2	0	1	Yes	1	1	Other specify	0	0	0	0	0	0	1	Family gathering	4months	0	1	1	Orientation week	0	0	0	1	0	0	0		MUBAS Clinic	1
Male	1	23	2	Undergraduate	Lomwe	Single	1	Women	0		21	3	No	1	1	22	2	3	2	1	1	Yes	1	1	Radio | Friends | Social Media	1	1	1	0	0	0	0		4months	0	1	1	Social Media | Television	0	0	1	0	1	0	0		MUBAS Clinic	1
Female	0	21	2	Undergraduate	Chewa	Single and dating	2	Men	1	Occasional drinker	17	2	Yes	1	2	24	2	3	2	0	0	Yes	1	1	Social Media	0	0	1	0	0	0	0		Two or more years	0	1	1	Social Media	0	0	1	0	0	0	0		MUBAS Clinic	1
Male	1	22	2	Undergraduate	Tumbuka	Single and dating	2	Women	0		15	1	Yes	1	2	18	1	4	2	1	0	Yes	1	1	Radio | Friends | Social Media	1	1	1	0	0	0	0		12months			1	Radio | Friends	1	1	0	0	0	0	0		MUBAS Clinic	1
Male	1	22	2	Undergraduate	Manganja	Single	1	Women	0		20	3	Yes	1	1	21	2	4	2	1	1	Yes	1	1	Radio	1	0	0	0	0	0	0		3months	1	1	1	Social Media	0	0	1	0	0	0	0		MUBAS Clinic	1
Female	0	21	2	Undergraduate	Ngoni	Single	1	Men	1	Occasional drinker	19	2	Yes	0	2	25	3	4	2	0	0	Yes	1	1	Social Media	0	0	1	0	0	0	0		8 months	0		1	Friends	0	1	0	0	0	0	0		MUBAS Clinic	1
Male	1	24	2	Undergraduate	Yao	Single	1	Women	1	Occasional drinker	15	1	Yes	0	2			4	2	1	0	Sometimes	3	1	Radio	1	0	0	0	0	0	0		1month	1	0	1	Friends	0	1	0	0	0	0	0		MUBAS Clinic	1
Male	1	24	2	Undergraduate		Single	1	Women	0		20	3	Yes	1	2			4	2	1	0	Sometimes	3	1	Social Media	0	0	1	0	0	0	0		2months	0	1	1	Social Media	0	0	1	0	0	0	0		MUBAS Clinic	1
Male	1	21	2	Undergraduate	Chewa	Single and dating	2	Women	1	Moderate drinker	16	2	Yes	0	0	21	2	5	2	1	1	Yes	1	1	Friends | Social Media | Orientation week | Television | Poster	0	1	1	1	1	1	0		5months	0	1	1	Other specify	0	0	0	0	0	0	1	School clinic	MUBAS Clinic	1
Male	1	23	2	Undergraduate	Chewa	Single	1	Women	0		15	1	Yes	1	1			5	2	0	0	Sometimes	3	1	Radio	1	0	0	0	0	0	0		Two or more years	0	0	1	Radio	1	0	0	0	0	0	0		MUBAS Clinic	1
Male	1	23	2	Undergraduate	Chewa	Single	1	Women	0		15	1	Yes	1	1			5	2	0	0	Sometimes	3	1	Radio	1	0	0	0	0	0	0		Two or more years	0	0	1	Radio	1	0	0	0	0	0	0		MUBAS Clinic	1
Male	1	24	2	Undergraduate	Chewa	Single	1	Women	1	Occasional drinker	16	2	No	0	2			5	2	1	1	Yes	1	1	Friends	0	1	0	0	0	0	0		6months	1	1	1	Orientation week	0	0	0	1	0	0	0		MUBAS Clinic	1
Female	0	22	2	Undergraduate	Lomwe	Single and dating	2	Men	0		16	2	Yes	1	1	25	3	6	3	1	0	Sometimes	3	1	Social Media	0	0	1	0	0	0	0		Two or more years	0	1	1	Friends	0	1	0	0	0	0	0		MUBAS Clinic	1
Male	1	22	2	Undergraduate	Chewa	Single and dating	2	Women	1	Occasional drinker	17	2	Yes	1	2	21	2	7	3	1	1	Yes	1	1	Orientation week	0	0	0	1	0	0	0		4months	0	1	1	Friends	0	1	0	0	0	0	0		MUBAS Clinic	1
Male	1	24	2	Undergraduate		Single	1	Women	0		17	2	Yes	1	1	18	1	8	3	0	0	Not really	0	1	Social Media	0	0	1	0	0	0	0		Two or more years	1	1	1	Social Media	0	0	1	0	0	0	0		MUBAS Clinic	1
Male	1	23	2	Undergraduate	Tonga	Single and dating	2	Women	1	Moderate drinker	17	2	No	1	2			12	4	1	1	Yes	1	1	Friends	0	1	0	0	0	0	0		3months	0	0	1	Orientation week	0	0	0	1	0	0	0		MUBAS Clinic	1
Male	1	23	2	Undergraduate	Tonga	Single and dating	2	Women	1	Moderate drinker	17	2	No	1	2			12	4	1	1	Yes	1	1	Friends	0	1	0	0	0	0	0		3months	0	0	1	Orientation week	0	0	0	1	0	0	0		MUBAS Clinic	1
Male	1	22	2	Undergraduate	Yao	Casual dating	2	Women	0		16	2	No	0	2	19	2			1	0	Sometimes	3	0	Social Media	0	0	1	0	0	0	0			0	1	1	Friends	0	1	0	0	0	0	0		MUBAS Clinic	1
Female	0	20	1	Undergraduate	Tumbuka	Having a partner	3	None	0							20	2				0	Sometimes	3	0	Social Media	0	0	1	0	0	0	0			0	0	1	Social Media	0	0	1	0	0	0	0		MUBAS Clinic	1
Female	0	19	1	Undergraduate	Tumbuka	Having a partner	3	None	0							21	2							1	Other specify	0	0	0	0	0	0	1	Hospital	Two or more years	0	0	1	Social Media	0	0	1	0	0	0	0		MUBAS Clinic	1
Male	1	24	2	Undergraduate	Ngonde	Single	1	Women	1	Moderate drinker	18	2	No	0	1	23	2			1	1	Yes	1	0	Other specify	0	0	0	0	0	0	1	All over	3months	0	1	1	Other specify	0	0	0	0	0	0	1	All over campus	MUBAS Clinic	1
Male	1	24	2	Undergraduate	Lomwe	Single	1	None	1	Moderate drinker			Yes	1	1	23	2			0	1	Yes	1	0	Social Media	0	0	1	0	0	0	0		Two or more years	0	0	1	Friends	0	1	0	0	0	0	0		MUBAS Clinic	1
Male	1	24	2	Undergraduate	Lomwe	Single	1	None	1	Moderate drinker			Yes	1	1	23	2			0	1	Yes	1	0	Social Media	0	0	1	0	0	0	0		Two or more years	0	0	1	Friends	0	1	0	0	0	0	0		MUBAS Clinic	1
Male	1	23	2	Undergraduate	Lmowe	Single	1	Women	0		12	1	No	0	2	24	2			1	1	Sometimes	3	1	Social Media	0	0	1	0	0	0	0		2months	0	1	1	Friends	0	1	0	0	0	0	0		MUBAS Clinic	1
Female	0	22	2	Undergraduate	Chewa	Single	1	Men	0							25	3				1	Yes	1	0	Friends	0	1	0	0	0	0	0		3 monts	0	1	1	Friends	0	1	0	0	0	0	0		MUBAS Clinic	1
Male	1	23	2	Undergraduate	Lomwe	Single	1	Women	1	Moderate drinker	19	2	Yes	1	1					0	1	Not really	0	1	Social Media	0	0	1	0	0	0	0		Two or more years	1	0	1	Social Media	0	0	1	0	0	0	0		MUBAS Clinic	1
Male	1	19	1	Undergraduate	Tumbuka	Single	1	Women	0												1	Not really	0	0	Radio	1	0	0	0	0	0	0			0	0	1	Friends	0	1	0	0	0	0	0		MUBAS Clinic	1
Female	0	20	1	Undergraduate	Lomwe	Single	1	None	0												0	Not really	0	1	Friends	0	1	0	0	0	0	0		Teo or more years	0	0	1	Friends	0	1	0	0	0	0	0		MUBAS Clinic	1
Male	1	20	1	Undergraduate	Chewa	Single	1	Women	0												0	Not really	0	1	Social Media	0	0	1	0	0	0	0		Two or more years	1	0	1	Friends	0	1	0	0	0	0	0		MUBAS Clinic	1
Female	0	21	2	Undergraduate	Tumbuka	Single	1	None	0						0					0	0	Not really	0	1	Friends	0	1	0	0	0	0	0		Two or more years	0	0	1	Friends	0	1	0	0	0	0	0		MUBAS Clinic	1
Male	1	20	1	Undergraduate	Nkonde	Single	1	Women	0		17	2	Yes	1	1	17	1	1	1	0	0	Yes	1	1	Friends | Social Media	0	1	1	0	0	0	0		Two or more years	0	0	1	Friends | Social Media	0	1	1	0	0	0	0		Never taken	0
Male	1	21	2	Undergraduate	Ngoni	Single	1	Women	0		20	3	No	0	0	17	1	1	1	1	0	Not really	0	1	Radio | Social Media	1	0	1	0	0	0	0		3months	1	1	1	Radio	1	0	0	0	0	0	0		Never taken	0
Male	1	19	1	Undergraduate	Lomwe	Single	1	Women	0		16	2	Yes	1	2	18	1	1	1	1	0	Yes	1	1	Friends	0	1	0	0	0	0	0		7months	0	1	0										Never taken	0
Male	1	18	1	Undergraduate	Tonga	Single	1	Women	0		18	2	Yes	1	2	18	1	1	1	0	0	Yes	1	1	Social Media	0	0	1	0	0	0	0		2months	0	1	1	Social Media	0	0	1	0	0	0	0		Never taken	0
Male	1	19	1	Undergraduate	Yao	Single and dating	2	Women	0		18	2	Yes	0	0	18	1	1	1	1	0	Not really	0	0	Poster	0	0	0	0	0	1	0			0	1	1	Other specify	0	0	0	0	0	0	1	Class	Never taken	0
Male	1	20	1	Undergraduate	Chewa	Single	1	Women	1	Occasional drinker	18	2	Yes	1	1	18	1	1	1	0	0	Yes	1	0	Radio | Orientation week | Television | Poster	1	0	0	1	1	1	0			0	0	0										Never taken	0
Male	1	20	1		Lomwe	Single	1	Women	0		19	2	Yes	1	1	18	1	1	1	0	0	Sometimes	3	1	Friends	0	1	0	0	0	0	0		Two or more years	0	0	0										Never taken	0
Male	1	20	1	Postgraduate	Tumbuka	Single	1	Women	1	Frequent drinker	19	2	Yes	1	1	18	1	1	1	1	0	Sometimes	3	0	Friends	0	1	0	0	0	0	0		Two or more years	0	1	1	Friends	0	1	0	0	0	0	0		Never taken	0
Male	1	22	2	Undergraduate	Ngoni	Single	1	Women	0		20	3	Yes	1	1	18	1	1	1	0	0	Sometimes	3	1	Social Media	0	0	1	0	0	0	0		2months	1	0	0										Never taken	0
Female	0	18	1	Undergraduate	Chewa	Having a partner	3	Men	1	Occasional drinker	17	2	Yes	0	0	19	2	1	1	1	0	Not really	0	0	Social Media	0	0	1	0	0	0	0			0	1	1	Orientation week	0	0	0	1	0	0	0		Never taken	0
Male	1	19	1	Undergraduate	Chewa	Single and dating	2	Women	1	Occasional drinker	17	2	Yes	1	1	19	2	1	1	1	1	Yes	1	1	Friends	0	1	0	0	0	0	0		4months ago	0	1	1	Orientation week	0	0	0	1	0	0	0		Never taken	0
Male	1	21	2	Undergraduate	Chewa	Single and dating	2	Women	1	Moderate drinker	17	2	No	1	2	19	2	1	1	1	1	Not really	0	0											0	0	1	Friends	0	1	0	0	0	0	0		Never taken	0
Male	1	20	1	Undergraduate	Yao	Having a partner	3	Women	0		19	2	No	0	2	19	2	1	1	1	0	Sometimes	3	1	Friends	0	1	0	0	0	0	0		6months	0	0	1	Other specify	0	0	0	0	0	0	1	School event	Never taken	0
Male	1	21	2	Undergraduate	Lomwe	Single	1	Women	1	Occasional drinker	19	2	Yes	1	1	19	2	1	1	0	1	Yes	1	1	Television	0	0	0	0	1	0	0		5months	0	0	1	Friends	0	1	0	0	0	0	0		Never taken	0
Male	1	21	2	Undergraduate	Lomwe	Single	1	Women	0		20	3	Yes	1	1	19	2	1	1	0	0	Yes	1	1	Radio	1	0	0	0	0	0	0		Two or more years	0	1	1	Orientation week	0	0	0	1	0	0	0		Never taken	0
Male	1	22	2	Undergraduate	Lomwe	Single	1	Women	0		21	3	Yes	1	2	19	2	1	1	1	0	Not really	0	1	Radio | Friends | Social Media | Orientation week	1	1	1	1	0	0	0		1month	1	1	1	Friends | Orientation week	0	1	0	1	0	0	0		Never taken	0
Male	1	23	2	Undergraduate	Chewa	Single and dating	2	Men	0		21	3	Yes	1	1	19	2	1	1	0		Yes	1	1	Social Media	0	0	1	0	0	0	0		11months	0	1	1	Social Media	0	0	1	0	0	0	0		Never taken	0
Female	0	19	1	Undergraduate	Ngoni	Having a partner	3	Men	0							19	2	1	1		0	Yes	1	0	Orientation week	0	0	0	1	0	0	0			0	1	1	Orientation week	0	0	0	1	0	0	0		Never taken	0
Female	0	18	1	Undergraduate	Tumbuka	Single	1	None	0		18	2	No	1	2	20	2	1	1	1	1	Sometimes	3	1	Other specify	0	0	0	0	0	0	1	School	2months	0	1	1	Social Media	0	0	1	0	0	0	0		Never taken	0
Female	0	18	1	Undergraduate	Chewa	Having a partner	3	Men	0		18	2	Yes	1	1	20	2	1	1		0	Not really	0														1	Friends	0	1	0	0	0	0	0		Never taken	0
Male	1	23	2	Undergraduate	Chewa	Single	1	None	0		18	2	Yes	1	1	20	2	1	1	0	0	Sometimes	3	1	Friends	0	1	0	0	0	0	0		Two or more years	0	1	1	Friends	0	1	0	0	0	0	0		Never taken	0
Female	0	20	1	Undergraduate	Tumbuka	Single	1		0		19	2	Yes	1	2	20	2	1	1	1	0	Not really	0	0	Other specify	0	0	0	0	0	0	1	School		0	1	1	Poster	0	0	0	0	0	1	0		Never taken	0
Male	1	20	1	Undergraduate	Tumbuka	Single and dating	2	Women	1	Frequent drinker	20	3	No		0	20	2	1	1	0	0	Not really	0	0	Other specify	0	0	0	0	0	0	1	School	Two or more years	0	1	1	Friends	0	1	0	0	0	0	0		Never taken	0
Male	1	23	2	Undergraduate	Lomwe	Single	1	Women	0		20	3	Yes	1	1	20	2	1	1	0	0	Not really	0	1	Social Media	0	0	1	0	0	0	0		3months	0	0	0										Never taken	0
Male	1	22	2	Undergraduate	Chewa	Casual dating	2	Women	1	Moderate drinker	21	3	No	0	2	20	2	1	1	0	0	Sometimes	3	1	Social Media	0	0	1	0	0	0	0		6months	0	1	1	Friends	0	1	0	0	0	0	0		Never taken	0
Male	1	23	2	Undergraduate	Ngoni	Single and dating	2	None	1	Occasional drinker	22	3	Yes	1	1	20	2	1	1	0	1	Yes	1	1	Radio	1	0	0	0	0	0	0		Two or more years	0	1	1	Friends	0	1	0	0	0	0	0		Never taken	0
Male	1	23	2	Undergraduate	Lomwe	Single	1	Women	0		22	3	No	0	2	20	2	1	1	1	0	Yes	1	1	Radio	1	0	0	0	0	0	0		4months	0	1	1	Friends	0	1	0	0	0	0	0		Never taken	0
Male	1	23	2	Undergraduate	Chewa	Maried	4	Women	0		23	3	No	0	0	20	2	1	1	0	0	Not really	0	1	Orientation week	0	0	0	1	0	0	0		Two or more years	0	1	1	Radio	1	0	0	0	0	0	0		Never taken	0
Male	1	23	2	Undergraduate	Lomwe	Having a partner	3	Women	1	Occasional drinker	23	3	Yes	1	1	20	2	1	1	0	0	Not really	0	1	Radio	1	0	0	0	0	0	0		2months	0	1	1	Social Media	0	0	1	0	0	0	0		Never taken	0
Female	0	18	1	Undergraduate	Ngoni	Single	1	Men	1	Occasional drinker	18	2	Yes	1	1	21	2	1	1	0	0	Not really	0	1	Social Media	0	0	1	0	0	0	0		2months	1	1	1	Orientation week	0	0	0	1	0	0	0		Never taken	0
Female	0	20	1	Undergraduate	Lomwe	Single	1	Men	0		19	2	No	1	2	21	2	1	1	1	0	Yes	1	1	Television	0	0	0	0	1	0	0		2months	1	1	1	Television	0	0	0	0	1	0	0		Never taken	0
Female	0	21	2	Undergraduate	Lomwe	Single and dating	2	Women	0		20	3	Yes	1	1	21	2	1	1	0	0	Not really	0	0	Social Media	0	0	1	0	0	0	0				1	1	Friends	0	1	0	0	0	0	0		Never taken	0
Male	1	22	2	Undergraduate	Ngoni	Single	1	Women	0		21	3	Yes	0	2	21	2	1	1	1	1	Sometimes	3	1	Friends	0	1	0	0	0	0	0		5months	0	1	1	Orientation week	0	0	0	1	0	0	0		Never taken	0
Female	0	20	1	Postgraduate	Chewa	Single and dating	2	Men	1	Occasional drinker	17	2	Yes	1	1	22	2	1	1	1	0	Sometimes	3	1	Other specify	0	0	0	0	0	0	1	School	8months	0	0	1	Friends	0	1	0	0	0	0	0		Never taken	0
Male	1	21	2	Undergraduate	Tumbuka	Having a partner	3	Women	0		20	3	Yes	1	1	22	2	1	1	0	0	Not really	0	0											0	1	1	Friends	0	1	0	0	0	0	0		Never taken	0
Female	0	24	2	Undergraduate	Chewa	Single and dating	2	Men	1	Occasional drinker	21	3	Yes	1	1	22	2	1	1	0	0	Yes	1	1	Social Media	0	0	1	0	0	0	0		3montha	0	1	0										Never taken	0
Female	0	22	2	Undergraduate	Lomwe	Casual dating	2	Both	0		22	3	No	0	2	22	2	1	1	1	0	Sometimes	3	1	Social Media	0	0	1	0	0	0	0		Two or more years	0	1	1	Social Media	0	0	1	0	0	0	0		Never taken	0
Female	0	21	2	Undergraduate	Ngoni	Single	1	Men	1	Occasional drinker	20	3	Yes	1	1	23	2	1	1	1	1	Not really	0	1	Social Media	0	0	1	0	0	0	0		8months ago	0	1	1	Social Media	0	0	1	0	0	0	0		Never taken	0
Female	0	23	2	Undergraduate	Chewa	Maried	4	Men	0		20	3	Yes	0	2	23	2	1	1	1	0	Yes	1	1	Television	0	0	0	0	1	0	0		Months ago	1	1	1	Social Media	0	0	1	0	0	0	0		Never taken	0
Female	0	23	2	Undergraduate	Sena	Maried	4	Men	0		22	3	Yes	1	2	23	2	1	1	1	0	Yes	1	1	Television	0	0	0	0	1	0	0		8 months	0	1	1	Friends	0	1	0	0	0	0	0		Never taken	0
Female	0	19	1	Undergraduate	Ngoni	Single and dating	2	Men	1	Occasional drinker	19	2	Yes	1	1	24	2	1	1	1	0	Yes	1	0	Social Media	0	0	1	0	0	0	0			0	1	1	Social Media	0	0	1	0	0	0	0		Never taken	0
Female	0	20	1	Undergraduate	Lomwe	Single	1	Men	1	Occasional drinker	19	2	Yes	1	1	24	2	1	1	0	0	Not really	0	1	Social Media	0	0	1	0	0	0	0		Two or more years	0	0	1	Social Media	0	0	1	0	0	0	0		Never taken	0
Female	0	22	2	Undergraduate	Ngoni	Having a partner	3	Men	1	Moderate drinker	20	3	Yes	1	1	24	2	1	1	0	0	Yes	1	0	Other specify	0	0	0	0	0	0	1	Parents		0	0	1	Radio | Friends | Orientation week	1	1	0	1	0	0	0		Never taken	0
Female	0	22	2	Undergraduate	Tumbuka	Single	1	Men	1	Occasional drinker	21	3	Yes	1	1	24	2	1	1	0	0	Yes	1	1	Other specify	0	0	0	0	0	0	1	Parents	12	0	0	1	Friends	0	1	0	0	0	0	0		Never taken	0
Female	0	23	2	Undergraduate	Tonga	Single	1	Men	0		22	3	No	1	2	24	2	1	1	1	0	Not really	0	1	Social Media	0	0	1	0	0	0	0		3months	1	1	1	Social Media	0	0	1	0	0	0	0		Never taken	0
Female	0	22	2	Undergraduate	Tumbuka	Casual dating	2	Men	0		21	3	Yes	1	1	25	3	1	1	1	0	Yes	1	1	Social Media	0	0	1	0	0	0	0		4 months	1	1	1	Other specify	0	0	0	0	0	0	1	Youth clubs	Never taken	0
Female	0	23	2	Undergraduate	Lomwe	Single	1	Men	0		23	3	Yes	1	1	25	3	1	1	0	0	Not really	0	1	Radio Friends Social Media Television	1	1	1	0	1	0	0		6months	0	1	1	Radio	1	0	0	0	0	0	0		Never taken	0
Female	0	22	2	Undergraduate	Tumbuka	Single and dating	2	None	0							25	3	1	1		0	Not really	0	0	Other specify	0	0	0	0	0	0	1	Church	Two or more years	0	0	1	Other specify	0	0	0	0	0	0	1	Parents	Never taken	0
Female	0	20	1	Undergraduate	Ngoni	Single and dating	2	Men	0		18	2	No	1	2	26	3	1	1	1	0	Not really	0	1	Television	0	0	0	0	1	0	0		4months	0	1	1	Orientation week	0	0	0	1	0	0	0		Never taken	0
Female	0	24	2	Undergraduate	Lomwe	Single	1	Men	1	Occasional drinker	18	2	Yes	0	2	27	3	1	1	1	0	Yes	1	0	Friends	0	1	0	0	0	0	0			0	0	0										Never taken	0
Female	0	24	2	Undergraduate	Ngoni	Single and dating	2	Men	0		21	3	Yes	1	1	27	3	1	1	0	0	Yes	1	1	Other specify	0	0	0	0	0	0	1	Sister	4months	0	1	1	Friends	0	1	0	0	0	0	0		Never taken	0
Female	0	22	2	Undergraduate	Tumbuka	Single	1	Men	1	Occasional drinker	20	3	Yes	0	2	28	3	1	1	1	0	Yes	1	1	Friends	0	1	0	0	0	0	0		2 months	0	1	1	Friends	0	1	0	0	0	0	0		Never taken	0
Female	0	21	2	Undergraduate	Sena	Single	1	None	0		12	1	No	0	2			1	1	1	0	Not really	0	0	Television	0	0	0	0	1	0	0			0		1	Friends	0	1	0	0	0	0	0		Never taken	0
Male	1	18	1	Undergraduate	Yao	Single	1	Women	1	Occasional drinker	18	2	Yes	1	1			1	1	0	0	Sometimes	3	1	Social Media	0	0	1	0	0	0	0		Two or more years	0	0	1	Friends	0	1	0	0	0	0	0		Never taken	0
Female	0	19	1	Undergraduate	Tumbuka	Single	1	Men	0		18	2	Yes	1	1			1	1	1	0	Yes	1	1	Social Media	0	0	1	0	0	0	0		Two or more years	0	0	1	Orientation week	0	0	0	1	0	0	0		Never taken	0
Male	1	19	1	Undergraduate	Ngoni	Single	1	Women	1	Occasional drinker	18	2	Yes	1	1			1	1	0	1	Yes	1	1	Radio | Social Media | Television	1	0	1	0	1	0	0		Two or more years	0		1	Friends | Social Media | Television | Poster	0	1	1	0	1	1	0		Never taken	0
Female	0	20	1	Undergraduate		Single	1	Men	0		18	2	Yes	1	1			1	1	0	0	Yes	1	1	Friends	0	1	0	0	0	0	0		Two or more years	0	1	1	Orientation week	0	0	0	1	0	0	0		Never taken	0
Male	1	20	1	Undergraduate	Ngoni	Casual dating	2	Women	0		18	2	No	0	0			1	1	1	0	Yes	1	1	Radio | Friends | Television	1	1	0	0	1	0	0		Two or more years	0	1	0										Never taken	0
Male	1	23	2	Undergraduate	Chewa	Single	1	Women	1	Moderate drinker	18	2	Yes	1	1			1	1	0	0	Yes	1	1	Social Media	0	0	1	0	0	0	0		Two or more years	0		1	Social Media	0	0	1	0	0	0	0		Never taken	0
Female	0	19	1	Undergraduate	Tumbuka	Single	1	None	1	Occasional drinker	19	2	Yes	1	2			1	1	0	0	Not really	0	0	Social Media	0	0	1	0	0	0	0					1	Television	0	0	0	0	1	0	0		Never taken	0
Male	1	20	1	Undergraduate	Tumbuka	Single	1	Women	1	Moderate drinker	19	2	Yes	1	1			1	1	0	0	Yes	1	1	Friends	0	1	0	0	0	0	0		Two or more years	0	0	1	Friends	0	1	0	0	0	0	0		Never taken	0
Female	0	21	2	Undergraduate	Chewa	Single	1	Men	0		20	3	No	0	2			1	1	1	1	Sometimes	3	0	Friends	0	1	0	0	0	0	0			0	1	1	Social Media | Poster	0	0	1	0	0	1	0		Never taken	0
Female	0	23	2	Undergraduate	Yao	Single	1	Men	0		20	3	Yes	1	1			1	1	0	0	Sometimes	3	1	Radio | Friends | Social Media | Orientation week | Television	1	1	1	1	1	0	0		Two or more years	0	1	1	Friends | Poster	0	1	0	0	0	1	0		Never taken	0
Male	1	21	2	Undergraduate	Chewa	Single	1	Women	1	Occasional drinker	21	3	Yes	1	1			1	1	0	1	Not really	0	1	Orientation week	0	0	0	1	0	0	0		3months	0	1	1	Orientation week	0	0	0	1	0	0	0		Never taken	0
Male	1	21	2	Undergraduate	Chewa	Single	1	Women	1	Occasional drinker	21	3	Yes	1	1			1	1	0	1	Not really	0	1	Orientation week	0	0	0	1	0	0	0		3months	0	1	1	Orientation week	0	0	0	1	0	0	0		Never taken	0
Male	1	19	1	Undergraduate		Single	1	None	0				Yes	1	1			1	1	0	0	Yes	1	1	Television	0	0	0	0	1	0	0		Two or more years	1	1	0										Never taken	0
Female	0	21	2	Postgraduate	Lomwe	Single	1	Men	0				Yes	1	1			1	1	0	0	Yes	1	1	Radio Friends Television Social Media	1	1	1	0	1	0	0		6	0	0	1	Radio Other specify Television	1	0	0	0	1	0	1		Never taken	0
Male	1	20	1	Undergraduate	Tumbuka	Single	1	Women	0		18	2	Yes	1	1	18	1	2	1	0	0	Sometimes	3	1	Radio	1	0	0	0	0	0	0		Two or more years	0	1	1	Radio	1	0	0	0	0	0	0		Never taken	0
Male	1	20	1	Undergraduate	Ngoni	Single	1	Women	1	Occasional drinker	18	2	Yes	1	1	19	2	2	1	0	1	Yes	1	0	Radio	1	0	0	0	0	0	0			0	0	1	Friends	0	1	0	0	0	0	0		Never taken	0
Male	1	21	2	Undergraduate	Tumbuka	Single	1	Women	0		18	2	Yes	0	2	19	2	2	1	1	0	Yes	1	1	Radio	1	0	0	0	0	0	0		3months	0	1	1	Poster	0	0	0	0	0	1	0		Never taken	0
Male	1	21	2		Lomwe	Single	1	Women	0		18	2	Yes	1	1	19	2	2	1	1	0			1	Radio	1	0	0	0	0	0	0		Two or more years	0	0	1	Radio	1	0	0	0	0	0	0		Never taken	0
Male	1	20	1	Undergraduate	Lomwe	Casual dating	2	Women	0		19	2	Yes	1	1	19	2	2	1	1	1	Sometimes	3	1	Radio	1	0	0	0	0	0	0		Two or more years	0	0	1	Other specify	0	0	0	0	0	0	1	Clinic	Never taken	0
Male	1	21	2	Undergraduate	Chewa	Single	1	Women	1	Moderate drinker	20	3	Yes	1	1	19	2	2	1	0	0	Yes	1	1	Television	0	0	0	0	1	0	0		2months	0	0	1	Radio	1	0	0	0	0	0	0		Never taken	0
Male	1	20	1	Undergraduate	Sena	Single	1	Women	0		18	2	Yes	1	1	20	2	2	1	0	0	Not really	0	1	Social Media	0	0	1	0	0	0	0		5months	0	1	1	Radio	1	0	0	0	0	0	0		Never taken	0
Female	0	22	2	Undergraduate	Tumbuka	Single	1	Men	0		18	2	Yes	1	1	20	2	2	1	1	0	Yes	1	1	Radio | Friends | Social Media | Television	1	1	1	0	1	0	0		Two or more years	0	0	1	Radio | Friends | Social Media | Television | Poster	1	1	1	0	1	1	0		Never taken	0
Male	1	23	2	Undergraduate	Tumbuka	Single	1	Women	0		18	2	Yes	1	1	20	2	2	1	0	0	Sometimes	3	1	Friends	0	1	0	0	0	0	0		Teo or more years	0	1	1	Friends	0	1	0	0	0	0	0		Never taken	0
Male	1	21	2	Undergraduate	Ngoni	Single	1	Women	0		19	2	Yes	0	2	20	2	2	1	1	1	Yes	1	1	Friends	0	1	0	0	0	0	0		Two or more years	0	0	1	Friends	0	1	0	0	0	0	0		Never taken	0
Male	1	23	2	Undergraduate	Chewa	Single	1	Women	1	Moderate drinker	20	3	Yes	1	1	20	2	2	1	0	0	Not really	0	1	Television	0	0	0	0	1	0	0		3months	0	1	1	Friends	0	1	0	0	0	0	0		Never taken	0
Male	1	23	2	Undergraduate	Lomwe	Single	1	Women	0		21	3	Yes	1	1	20	2	2	1	0	0	Not really	0	1	Social Media	0	0	1	0	0	0	0		Two or more years	0	1	1	Social Media	0	0	1	0	0	0	0		Never taken	0
Female	0	18	1	Undergraduate	Ngo i	Having a partner	3	Men	1	Moderate drinker	17	2	No	0	2	21	2	2	1	1	0	Yes	1	1	Other specify	0	0	0	0	0	0	1	Parents	1month	0	1	1	Other specify	0	0	0	0	0	0	1	Family	Never taken	0
Female	0	20	1	Undergraduate	Chewa	Single	1	Men	1	Occasional drinker	18	2	Yes	1	1	21	2	2	1	0	0	Yes	1	0	Radio	1	0	0	0	0	0	0		Two or more years	0		1	Radio	1	0	0	0	0	0	0		Never taken	0
Male	1	22	2	Undergraduate	Ngoni	Having a partner	3	Women	0		20	3	Yes	1	2	21	2	2	1	1	1	Yes	1	1	Social Media	0	0	1	0	0	0	0		2months	0	1	1	Friends | Social Media | Poster	0	1	1	0	0	1	0		Never taken	0
Male	1	24	2	Undergraduate	Nyanja	Single and dating	2	Women	1	Occasional drinker	18	2	Yes	1	1	22	2	2	1	1	1	Yes	1	1	Friends	0	1	0	0	0	0	0		3months	0	1	1	Other specify	0	0	0	0	0	0	1	I attended some event by COSOMA	Never taken	0
Male	1	24	2	Undergraduate	Nyanja	Single and dating	2	Women	1	Occasional drinker	18	2	Yes	1	1	22	2	2	1	1	1	Yes	1	1	Friends	0	1	0	0	0	0	0		3months	0	1	1	Other specify	0	0	0	0	0	0	1	I attened some event organised by COSOMA.	Never taken	0
Female	0	21	2	Undergraduate	Ngoni	Single	1	Men	0		20	3	Yes	1	1	23	2	2	1	0	0	Not really	0	1	Friends	0	1	0	0	0	0	0		2months	0	1	1	Friends	0	1	0	0	0	0	0		Never taken	0
Female	0	22	2		Chewa	Having a partner	3	Men	1	Occasional drinker	20	3	Yes	1	2	23	2	2	1	1	1	Yes	1	1	Friends	0	1	0	0	0	0	0		1 month	0	1	1	Friends	0	1	0	0	0	0	0		Never taken	0
Female	0	20	1	Undergraduate	Chewa	Single	1	Men	1	Occasional drinker	19	2	Yes	1	1	24	2	2	1		0	Yes	1	1	Friends | Social Media	0	1	1	0	0	0	0		11 months	0	0	1	Radio	1	0	0	0	0	0	0		Never taken	0
Female	0	22	2	Undergraduate	Ngoni	Single	1	Men	0		19	2	Yes	1	1	25	3	2	1	0	1	Yes	1	1	Radio	1	0	0	0	0	0	0		Two or more years	0	1	1	Friends	0	1	0	0	0	0	0		Never taken	0
Female	0	22	2	Undergraduate	Chewa	Single	1	Men	0		20	3	Yes	1	2	25	3	2	1	1	0	Sometimes	3	0	Radio	1	0	0	0	0	0	0			0	1	1	Radio	1	0	0	0	0	0	0		Never taken	0
Female	0	23	2	Undergraduate	Tumbuka	Single	1	Men	0		20	3	Yes	0	2	25	3	2	1	1	0	Not really	0	1	Friends	0	1	0	0	0	0	0		Two or more years	0	0	1	Television	0	0	0	0	1	0	0		Never taken	0
Female	0	22	2	Undergraduate	Chewa	Having a partner	3	Men	1	Occasional drinker	19	2	Yes	1	1	26	3	2	1	0	0	Not really	0	1	Radio | Television | Poster	1	0	0	0	1	1	0		2months	0	0	1	Orientation week | Poster	0	0	0	1	0	1	0		Never taken	0
Female	0	24	2	Undergraduate	Chewa	Single	1	Men	0		22	3	Yes	0	2	26	3	2	1	0	0	Not really	0	1	Radio Friends Television Social Media Other specify	1	1	1	0	1	0	1		10 months	0	1	1	Orientation week	0	0	0	1	0	0	0		Never taken	0
Female	0	22	2	Undergraduate	Tumbuka	Single	1	Men	0		19	2	Yes	1	2	28	3	2	1	1	1	Sometimes	3	0	Friends Social Media Television	0	1	1	0	1	0	0			0	0	1	Friends Social Media	0	1	1	0	0	0	0		Never taken	0
Female	0	23	2	Undergraduate	Rhomwe	Maried	4	Men	0		22	3	Yes	1	1	29	3	2	1	0	0	Yes	1	1	Radio	1	0	0	0	0	0	0		2months	1	1	0										Never taken	0
Male	1	20	1	Undergraduate	Chewa	Single	1	Women	0		11	1	No	0	0			2	1	1	1	Yes	1	1	Other specify	0	0	0	0	0	0	1	Hospital	13months	0	0	1	Friends	0	1	0	0	0	0	0		Never taken	0
Male	1	21	2	Undergraduate	Ndali	Single	1	Women	0		13	1	Yes	1	1			2	1	0	0	Yes	1	1	Other specify	0	0	0	0	0	0	1	School	18months	0		1	Orientation week	0	0	0	1	0	0	0		Never taken	0
Male	1	23	2	Undergraduate	Ngoni	Single	1	Women	0		13	1	Yes	0	2			2	1	0	1	Yes	1	1	Radio	1	0	0	0	0	0	0		5months	0	1	0										Never taken	0
Male	1	21	2	Undergraduate	Lomwe	Single	1	Women	0		18	2	Yes	1	1			2	1	1		Not really	0	1	Friends	0	1	0	0	0	0	0		6months	0		1	Radio | Television	1	0	0	0	1	0	0		Never taken	0
Male	1	21	2	Undergraduate	Lomwe	Single	1	Women	0		18	2	Yes	1	1			2	1	1		Not really	0	1	Friends	0	1	0	0	0	0	0		6months	0		1	Radio | Social Media | Television	1	0	1	0	1	0	0		Never taken	0
Male	1	24	2	Undergraduate	Ngoni	Single	1	Women	0		18	2	Yes	1	1			2	1	0	0	Not really	0	1	Radio | Social Media | Television	1	0	1	0	1	0	0		3months	0	0	1	Radio | Friends | Social Media	1	1	1	0	0	0	0		Never taken	0
Male	1	23	2	Undergraduate	Yao	Single	1	Women	0		19	2	No	0	0			2	1	1	0	Not really	0	1	Friends	0	1	0	0	0	0	0		5months	1		1	Friends	0	1	0	0	0	0	0		Never taken	0
Male	1	21	2	Undergraduate	Ngoni	Single	1	Women	1	Occasional drinker	20	3	Yes	1	2			2	1	1	0	Not really	0	0	Friends	0	1	0	0	0	0	0			0	0	1	Friends	0	1	0	0	0	0	0		Never taken	0
Female	0	21	2	Undergraduate	Lomwe	Single	1	Men	0		20	3	Yes	1	1			2	1	0	0	Yes	1	1	Poster	0	0	0	0	0	1	0		5months	0		1	Social Media	0	0	1	0	0	0	0		Never taken	0
Male	1	22	2	Undergraduate	Yao	Single	1	None	1	Moderate drinker	20	3	Yes	1	1			2	1	1	0	Sometimes	3	1	Radio	1	0	0	0	0	0	0		2months	0	1	0										Never taken	0
Male	1	18	1	Undergraduate	Lambya	Single	1	Women	0		15	1	No	0	2	16	1	3	2	1	1	Yes	1	0	Social Media	0	0	1	0	0	0	0			0	0	0										Never taken	0
Male	1	19	1	Diploma	Ngoni	Single	1	Women	1	Occasional drinker	16	2	Yes	0	1	17	1	3	2	1	1	Not really	0	0	Social Media	0	0	1	0	0	0	0			0	0	1	Social Media	0	0	1	0	0	0	0		Never taken	0
Male	1	23	2	Undergraduate	Lomwe	Single	1	Women	1	Moderate drinker	19	2	Yes	0	2	18	1	3	2	1	0	Yes	1	1	Radio | Social Media | Television	1	0	1	0	1	0	0		Two or more years	0	1	1	Radio | Television	1	0	0	0	1	0	0		Never taken	0
Male	1	20	1	Undergraduate	Lomwe	Having a partner	3	Men	1	Moderate drinker	15	1	Yes	1		19	2	3	2	1	1	Yes	1	1	Other specify	0	0	0	0	0	0	1	School (Teachers)	11months	0	1	1	Friends	0	1	0	0	0	0	0		Never taken	0
Male	1	22	2	Undergraduate	Lomwe	Casual dating	2	Women	0		21	3	Yes	1	1	19	2	3	2	0	1	Yes	1	1	Television	0	0	0	0	1	0	0		Two or more years	0	0	1	Social Media	0	0	1	0	0	0	0		Never taken	0
Male	1	22	2	Undergraduate	Tonga	Single	1	Women	0		17	2	Yes	1	1	20	2	3	2	0	0	Yes	1	0	Radio	1	0	0	0	0	0	0			0	1	1	Radio	1	0	0	0	0	0	0		Never taken	0
Male	1	20	1	Undergraduate	Chewa	Single	1	Women	1	Moderate drinker	18	2	Yes	1	1	20	2	3	2	0	0	Not really	0	0	Social Media	0	0	1	0	0	0	0		Two or more years	0		1	Social Media	0	0	1	0	0	0	0		Never taken	0
Male	1	21	2	Undergraduate	Ngoni	Single and dating	2	Women	0		18	2	Yes	1	2	20	2	3	2	0	1	Yes	1	0	Friends	0	1	0	0	0	0	0		Two or more years	0	0	1	Friends	0	1	0	0	0	0	0		Never taken	0
Male	1	21	2	Undergraduate	Chewa	Single and dating	2	Women	0		18	2	Yes	1	1	20	2	3	2	1	0	Sometimes	3	1	Social Media	0	0	1	0	0	0	0		Two or more years	0	1	1	Social Media	0	0	1	0	0	0	0		Never taken	0
Male	1	21	2	Undergraduate	Tumbuka	Single	1	Women	1	Occasional drinker	19	2	Yes	1	1	20	2	3	2	1	1	Yes	1	1	Friends	0	1	0	0	0	0	0		1 month	0	1	1	Social Media	0	0	1	0	0	0	0		Never taken	0
Male	1	22	2	Undergraduate	Tumbuka	Single	1	Women	1	Occasional drinker	20	3	Yes	0	2	21	2	3	2	1	0	Sometimes	3	0	Friends | Social Media | Television	0	1	1	0	1	0	0			0	1	1	Friends	0	1	0	0	0	0	0		Never taken	0
Female	0	22	2	Undergraduate	Chewa	Single	1	Men	0		20	3	Yes	1	1	24	2	3	2	0	0	Yes	1	1	Social Media	0	0	1	0	0	0	0		Tow or more years	0	1	1	Friends	0	1	0	0	0	0	0		Never taken	0
Female	0	20	1	Undergraduate	Chewa	Single	1	Men	1	Occasional drinker	17	2	Yes	1	2	25	3	3	2	0	0	Yes	1	1	Friends	0	1	0	0	0	0	0		3months	1	0	1	Friends	0	1	0	0	0	0	0		Never taken	0
Female	0	23	2	Undergraduate	Chewa	Single	1	Men	0		21	3	Yes	1	1	25	3	3	2	0	0	Not really	0	1	Friends	0	1	0	0	0	0	0		5 months ago	0	1	0										Never taken	0
Female	0	21	2	Undergraduate	Chewa	Single	1		0		20	3	Yes	1	2	26	3	3	2	1	0	Yes	1	1	Radio | Friends | Social Media | Orientation week | Television	1	1	1	1	1	0	0		Two or more years	0		1	Social Media	0	0	1	0	0	0	0		Never taken	0
Male	1	23	2	Undergraduate		Single	1	Women	0		24	3	Yes	0	2	26	3	3	2	1	0	Yes	1	0	Radio | Social Media | Television	1	0	1	0	1	0	0		12months	0	1	1	Orientation week	0	0	0	1	0	0	0		Never taken	0
Female	0	23	2	Undergraduate	Lomwe	Single and dating	2	Men	1	Moderate drinker	19	2	No	0	0	28	3	3	2	1	1	Sometimes	3	0	Radio Friends Poster	1	1	0	0	0	1	0			0	0	1	Poster	0	0	0	0	0	1	0		Never taken	0
Female	0	23	2	Undergraduate	Chewa	Single	1	Men	1	Moderate drinker	18	2	No	0	2	29	3	3	2	1	1	Yes	1	1	Orientation week	0	0	0	1	0	0	0		7montgs	0	1	1	Friends	0	1	0	0	0	0	0		Never taken	0
Female	0	24	2	Undergraduate	Tumbuka	Single	1	Men	0		18	2	Yes	0	0	30	4	3	2	1	0	Yes	1	1	Television	0	0	0	0	1	0	0		12months	0	1	1	Poster	0	0	0	0	0	1	0		Never taken	0
Female	0	23	2	Undergraduate	Tumbuka	Single and dating	2	Men	0		18	2	No	0	0	33	4	3	2	1	0	Sometimes	3	1	Radio	1	0	0	0	0	0	0		Two or more years	0	1	1	Poster	0	0	0	0	0	1	0		Never taken	0
Male	1	20	1	Undergraduate	Sena	Single	1	None	1	Occasional drinker	16	2	Yes	1	1			3	2	0	0			1	Radio	1	0	0	0	0	0	0		1month	1		1	Radio	1	0	0	0	0	0	0		Never taken	0
Female	0	21	2	Undergraduate	Tonga	Single	1	Men	0		17	2	Yes	1	1			3	2	0	0	Yes	1	1	Friends	0	1	0	0	0	0	0		3months	1		1	Friends	0	1	0	0	0	0	0		Never taken	0
Male	1	20	1	Undergraduate		Single	1	Women	0		18	2	Yes	1	1			3	2	0	0	Not really	0	0	Social Media	0	0	1	0	0	0	0		Two or more years	0	0	1	Friends	0	1	0	0	0	0	0		Never taken	0
Female	0	22	2	Undergraduate	Ngoni	Casual dating	2	Men	1	Moderate drinker	18	2	Yes	0	2			3	2	1	1	Yes	1	0	Radio	1	0	0	0	0	0	0			0	0	1	Orientation week	0	0	0	1	0	0	0		Never taken	0
Male	1	23	2	Undergraduate	Manganja	Single and dating	2	Women	1	Occasional drinker	18	2	No	0	2			3	2	0	0	Sometimes	3	1	Radio	1	0	0	0	0	0	0		Two or more years	0	1	1	Orientation week	0	0	0	1	0	0	0		Never taken	0
Male	1	23	2	Undergraduate	Ngoni	Single	1	Women	1	Occasional drinker	19	2	Yes	1	2			3	2	1	1	Yes	1	1	Radio	1	0	0	0	0	0	0		Two or more years	0	0	1	Orientation week	0	0	0	1	0	0	0		Never taken	0
Male	1	22	2	Undergraduate	Chewa	Single	1	Women	1	Moderate drinker	20	3	Yes	1	1	19	2	4	2	0	0	Not really	0	1	Friends	0	1	0	0	0	0	0		18months	0	0	1	Friends	0	1	0	0	0	0	0		Never taken	0
Male	1	22	2	Undergraduate	Chewa	Single	1	Women	1	Moderate drinker	20	3	Yes	1	1	19	2	4	2	0	0	Not really	0	1	Friends	0	1	0	0	0	0	0		18months	0	0	1	Friends	0	1	0	0	0	0	0		Never taken	0
Male	1	22	2	Undergraduate	Tumbuka	Single and dating	2	Women	1	Occasional drinker	18	2	Yes	0	2	20	2	4	2	0	1	Yes	1	1	Other specify	0	0	0	0	0	0	1	Education	10months	0	1	1	Orientation week	0	0	0	1	0	0	0		Never taken	0
Male	1	23	2	Undergraduate	Tumbuka	Single	1	Women	1	Occasional drinker	18	2	No	1	1	20	2	4	2	1	0	Yes	1	1	Friends	0	1	0	0	0	0	0		7months	0	1	1	Orientation week	0	0	0	1	0	0	0		Never taken	0
Male	1	23	2	Undergraduate	Chewa	Having a partner	3	Women	1	Occasional drinker	19	2	No	0	2	20	2	4	2	0	1	Yes	1	1	Friends	0	1	0	0	0	0	0		4months	0	1	1	Poster	0	0	0	0	0	1	0		Never taken	0
Male	1	23	2	Undergraduate	Lomwe	Single and dating	2	Women	0		20	3	No	1	2	20	2	4	2	1	1	Yes	1	1	Friends	0	1	0	0	0	0	0		3months	0	1	1	Friends	0	1	0	0	0	0	0		Never taken	0
Male	1	24	2	Undergraduate	Ngoni	Single and dating	2	Women	1	Moderate drinker	20	3	Yes	0	2	20	2	4	2	1	1	Yes	1	1	Poster	0	0	0	0	0	1	0		7months	0	1	1	Orientation week	0	0	0	1	0	0	0		Never taken	0
Female	0	23	2	Undergraduate		Having a partner	3	Men	1	Occasional drinker	20	3	Yes	1	1	21	2	4	2	1	1	Yes	1	1	Social Media	0	0	1	0	0	0	0		10months	0	1	1	Social Media	0	0	1	0	0	0	0		Never taken	0
Female	0	21	2	Undergraduate	Chewa	Single and dating	2	Men	1	Occasional drinker	18	2	Yes	1	1	22	2	4	2	0	0	Sometimes	3	1	Orientation week	0	0	0	1	0	0	0		8months	0	1	1	Poster	0	0	0	0	0	1	0		Never taken	0
Female	0	22	2	Undergraduate	Lomwe	Single	1	Men	1	Occasional drinker	18	2	Yes	1	2	26	3	4	2	1	0	Sometimes	3	1	Social Media	0	0	1	0	0	0	0		Two or more years	0	1	1	Orientation week	0	0	0	1	0	0	0		Never taken	0
Female	0	20	1	Undergraduate	Lomwe	Single	1	Men	1	Occasional drinker	17	2	Yes	1	1			4	2	1	0	Not really	0	1	Radio | Friends | Social Media | Orientation week | Television	1	1	1	1	1	0	0		9months	0	0	1	Other specify	0	0	0	0	0	0	1	Parents	Never taken	0
Female	0	22	2	Undergraduate	Tumbuka	Single	1	Women	1	Occasional drinker	17	2	No	1	2			4	2	1	1	Yes	1	1	Radio | Poster	1	0	0	0	0	1	0		Two or more years	0	0	0										Never taken	0
Male	1	22	2	Undergraduate	Lomwe	Single	1		1	Moderate drinker	18	2	No	1	2			4	2	1	1	Sometimes	3	1	Social Media	0	0	1	0	0	0	0		3months	0	1	1	Friends	0	1	0	0	0	0	0		Never taken	0
Female	0	20	1	Undergraduate	Ngoni	Single	1	None	0		19	2	Yes	0	2			4	2	1	0	Yes	1	1	Radio | Friends | Television	1	1	0	0	1	0	0		6months	0	0	1	Friends | Social Media | Poster	0	1	1	0	0	1	0		Never taken	0
Male	1	22	2	Undergraduate	Lomwe	Single	1	Women	1	Occasional drinker	20	3	Yes	1	1			4	2	0	0	Yes	1	1	Social Media	0	0	1	0	0	0	0		6months	0	0	1	Social Media	0	0	1	0	0	0	0		Never taken	0
Male	1	20	1	Undergraduate	Ngoni	Single	1	Women	1	Occasional drinker	17	2	Yes	1	1	18	1	5	2	0	0	Yes	1	1	Friends	0	1	0	0	0	0	0		1month	0	1	1	Social Media	0	0	1	0	0	0	0		Never taken	0
Male	1	19	1	Undergraduate	Ngoni	Single	1	Women	0		18	2	Yes	1	1	18	1	5	2	0	1	Yes	1	0	Radio | Friends | Social Media | Orientation week | Television | Poster	1	1	1	1	1	1	0			0	0	1	Friends	0	1	0	0	0	0	0		Never taken	0
Male	1	21	2	Undergraduate	Chewa	Single	1	Women	0		17	2	No	0	2	19	2	5	2	0	0	Sometimes	3	1	Friends | Social Media | Television	0	1	1	0	1	0	0		3months	1	1	1	Social Media	0	0	1	0	0	0	0		Never taken	0
Male	1	21	2	Postgraduate	Muslim	Single	1	Women	0		18	2	Yes	1	2	19	2	5	2	0	0	Not really	0	1	Other specify	0	0	0	0	0	0	1	By the doctor	18 months	0	1	1	Friends	0	1	0	0	0	0	0		Never taken	0
Male	1	23	2	Undergraduate	Lomwe	Casual dating	2	Women	1	Frequent drinker	15	1	No	0	0	20	2	5	2	1	1	Not really	0	1	Other specify	0	0	0	0	0	0	1	Parents	1month	0	1	1	Other specify	0	0	0	0	0	0	1	Clinic	Never taken	0
Female	0	21	2	Diploma	Ngoni	Casual dating	2	Men	1	Occasional drinker	19	2	No	1	1	24	2	5	2	0	1	Yes	1	1	Other specify	0	0	0	0	0	0	1	Teachers	2 or more years	0	1	1	Poster	0	0	0	0	0	1	0		Never taken	0
Female	0	23	2	Undergraduate	Yao	Casual dating	2	Men	1	Moderate drinker	17	2	Yes	0	2	28	3	5	2	1	1	Sometimes	3	1	Friends | Social Media | Television	0	1	1	0	1	0	0		5months	0	0	0										Never taken	0
Male	1	20	1	Undergraduate	Yao	Single	1	Women	1	Occasional drinker	17	2	No	1	2			5	2	1	1	Sometimes	3	1	Friends	0	1	0	0	0	0	0		Two or more years	0	0	1	Other specify	0	0	0	0	0	0	1	MUBAS hospital	Never taken	0
Male	1	23	2	Undergraduate	Chewa	Single	1	Women	0		16	2	No	1	2	21	2	6	3	0	1	Yes	1	0	Radio | Social Media	1	0	1	0	0	0	0			0		1	Radio | Friends | Social Media | Poster	1	1	1	0	0	1	0		Never taken	0
Female	0	23	2	Undergraduate	Lomwe	Single	1	Men	0		19	2	No	1	1	26	3	6	3	0	1	Yes	1	1	Friends	0	1	0	0	0	0	0		5months	1	1	1	Social Media	0	0	1	0	0	0	0		Never taken	0
Female	0	21	2	Undergraduate	Tumbuka	Single	1	Men	1	Moderate drinker	18	2	Yes	1	1	25	3	7	3	0	1	Yes	1	1	Poster	0	0	0	0	0	1	0		10months	0	0	1	Orientation week	0	0	0	1	0	0	0		Never taken	0
Female	0	23	2	Undergraduate	Tumbuka	Single	1	Men	1	Occasional drinker	18	2	Yes	0	2			7	3	0	1	Yes	1	1	Social Media	0	0	1	0	0	0	0		1	0	1	1	Other specify	0	0	0	0	0	0	1	Internet	Never taken	0
Female	0	24	2	Undergraduate	Tumbuka	Single	1	Men	1	Moderate drinker	15	1	No	1	2	21	2	8	3	1	1	Yes	1	1	Radio Social Media Other specify	1	0	1	0	0	0	1		4 months	0	0	1	Social Media	0	0	1	0	0	0	0		Never taken	0
Male	1	23	2	Undergraduate	Chewa	Single	1	Women	0		22	3	Yes	1	1			10	4	0	0	Yes	1	0	Radio	1	0	0	0	0	0	0			0	0	0										Never taken	0
Male	1	24	2	Undergraduate		Single	1	Women	0		16	2	Yes	1	2	21	2	12	4	1	1	Yes	1	1	Social Media	0	0	1	0	0	0	0		4months	0	1	1	Other specify	0	0	0	0	0	0	1	HTS	Never taken	0
Male	1	22	2	Undergraduate	Yao	Single and dating	2	Women	0		17	2	Yes	0	2	21	2	12	4	0	1	Sometimes	3	1	Social Media	0	0	1	0	0	0	0		4months	1		1	Other specify	0	0	0	0	0	0	1	School	Never taken	0
Male	1	19	1	Undergraduate	Lomwe	Single	1	Women	0		18	2	No	1	1	17	1			0	0	Yes	1	1	Social Media	0	0	1	0	0	0	0		17months	0	0	1	Television	0	0	0	0	1	0	0		Never taken	0
Male	1	18	1	Undergraduate	Tumbuka	Single and dating	2	Women	0							18	1				1	Not really	0	0	Friends	0	1	0	0	0	0	0			0	0	0										Never taken	0
Male	1	19	1	Undergraduate	Tumbuka	Single	1	None	0							18	1				0	Yes	1	1	Television	0	0	0	0	1	0	0		18months	0	1	1	Orientation week	0	0	0	1	0	0	0		Never taken	0
Male	1	21	2	Undergraduate	Chewa	Single	1	Women	0		18	2	Yes	1	2	19	2			1	0	Sometimes	3	1	Radio	1	0	0	0	0	0	0		Two or more years	0	0	1	Friends	0	1	0	0	0	0	0		Never taken	0
Male	1	22	2	Undergraduate	Lomwe	Single	1	Women	1	Occasional drinker	20	3	Yes	1	1	19	2			1	1	Sometimes	3	1	Social Media	0	0	1	0	0	0	0		6months	0	1	0										Never taken	0
Male	1	20	1	Undergraduate	Tumbuka	Single and dating	2		0							19	2				0	Not really	0	0											0	0	0										Never taken	0
Male	1	20	1	Undergraduate	Tumbuka	Single	1	Women	1	Frequent drinker	18	2	No	0	0	20	2			1	0	Yes	1	0	Social Media	0	0	1	0	0	0	0		9months	0	1	1	Radio	1	0	0	0	0	0	0		Never taken	0
Male	1	22	2	Undergraduate	Lomwe	Single	1	Women	1	Occasional drinker	18	2	Yes	1	1	20	2			1	0	Yes	1	1	Radio	1	0	0	0	0	0	0		Two or more years	0	0	0										Never taken	0
Male	1	22	2	Undergraduate	Lomwe	Single	1	Women	1	Occasional drinker	18	2	Yes	1	1	20	2			1	0	Yes	1	1	Radio	1	0	0	0	0	0	0		Two or more years	0	0	0										Never taken	0
Male	1	20	1	Undergraduate	Lomwe	Having a partner	3	Women	0							20	2				0	Sometimes	3	1	Friends	0	1	0	0	0	0	0		Two or more years	0	1	1	Friends | Orientation week	0	1	0	1	0	0	0		Never taken	0
Female	0	21	2	Undergraduate	Ngoni	Single	1	None	0							21	2				1	Not really	0	1	Social Media	0	0	1	0	0	0	0		Two or more years	0	0	1	Poster	0	0	0	0	0	1	0		Never taken	0
Female	0	20	1	Undergraduate	Tumbuka	Single	1	Men	0							22	2				0	Yes	1	1	Radio | Friends | Social Media | Television | Poster	1	1	1	0	1	1	0		5months	0	1	1	Radio | Friends | Social Media | Television | Poster	1	1	1	0	1	1	0		Never taken	0
Female	0	21	2		Chewa	Single	1	None	0						0	22	2			0	0	Yes	1	1	Friends	0	1	0	0	0	0	0		Two or more years	0	0	1	Orientation week	0	0	0	1	0	0	0		Never taken	0
Female	0	21	2	Undergraduate	Tumbuka	Single	1	None	0							22	2				0	Not really	0	1	Other specify	0	0	0	0	0	0	1	Hospital	Two or more years	0	0	0										Never taken	0
Female	0	20	1	Undergraduate		Single	1	Men	1	Moderate drinker	19	2		1	2	23	2			0	0	Sometimes	3	0	Friends	0	1	0	0	0	0	0		Two or more years	0	0	1	Orientation week	0	0	0	1	0	0	0		Never taken	0
Female	0	21	2	Undergraduate	Ngoni	Single and dating	2	None	0							23	2				1	Yes	1	1	Social Media	0	0	1	0	0	0	0		6months	0	0	1	Orientation week	0	0	0	1	0	0	0		Never taken	0
Female	0	22	2	Undergraduate	Tumbuka	Single	1	None	0							23	2				0	Yes	1	1	Orientation week	0	0	0	1	0	0	0		12months	0	1	1	Social Media	0	0	1	0	0	0	0		Never taken	0
Female	0	21	2	Undergraduate	Tumbuka	Casual dating	2	None	0							24	2				0	Not really	0	0	Social Media	0	0	1	0	0	0	0			0	0	1	Friends	0	1	0	0	0	0	0		Never taken	0
Female	0	21	2	Undergraduate	Tumbuka	Single	1	None	0							25	3				0	Yes	1	1	Social Media	0	0	1	0	0	0	0		Two or more years	0	0	1	Social Media	0	0	1	0	0	0	0		Never taken	0
Female	0	22	2	Postgraduate	Tumbuka	Single	1	None	0							25	3			0	0	Yes	1	0	Television	0	0	0	0	1	0	0			0	0	1	Friends	0	1	0	0	0	0	0		Never taken	0
Female	0	18	1	Undergraduate	Lomwe	Single and dating	2	Men	1	Occasional drinker	18	2	Yes	0	2	26	3			1	0	Sometimes	3	1	Television	0	0	0	0	1	0	0		Two or more years	0	0	1	Social Media	0	0	1	0	0	0	0		Never taken	0
Female	0	21	2	Undergraduate	Mlomwe	Single and dating	2	None	0							26	3				0	Yes	1	1	Social Media	0	0	1	0	0	0	0		Months ago	0	0	1	Other specify	0	0	0	0	0	0	1	MUBAS clinic	Never taken	0
Female	0	22	2	Undergraduate	Chewa	Having a partner	3	None	0							26	3				0	Yes	1	1	Television	0	0	0	0	1	0	0		12	0	1	1	Social Media	0	0	1	0	0	0	0		Never taken	0
Male	1	21	2	Diploma	Ngoni	Single	1	Women	1	Occasional drinker	14	1	No	1	1					1	1	Not really	0	1	Social Media	0	0	1	0	0	0	0		Two or more years	0	1	1	Friends	0	1	0	0	0	0	0		Never taken	0
Male	1	22	2	Undergraduate	Tumbuka	Single	1	Women	1	Occasional drinker	14	1	No	1	2					1	1	Sometimes	3	1	Friends	0	1	0	0	0	0	0		Two or more years	0	0	1	Social Media	0	0	1	0	0	0	0		Never taken	0
Female	0	22	2	Undergraduate	Ngoni	Single	1	Men	0		15	1	No	0	0					1	1	Yes	1	1	Other specify	0	0	0	0	0	0	1	School	Two or more years	0	0	1	Friends	0	1	0	0	0	0	0		Never taken	0
Female	0	20	1	Undergraduate	Manganja	Single	1	Men	0		18	2	Yes	1	1					0	0	Sometimes	3	1	Poster	0	0	0	0	0	1	0		Two or more years	0	0	1	Radio	1	0	0	0	0	0	0		Never taken	0
Male	1	23	2	Undergraduate	Nkonde	Single	1	Women	1	Occasional drinker	18	2	No	1	2					1	1	Yes	1	1	Social Media	0	0	1	0	0	0	0		Two or more years	0	0	1	Social Media	0	0	1	0	0	0	0		Never taken	0
Male	1	23	2	Undergraduate	Lomwe	Single	1	Women	0		19	2	Yes	1	1					0	0	Not really	0	1	Radio	1	0	0	0	0	0	0		3months	0	1	1	Radio	1	0	0	0	0	0	0		Never taken	0
Female	0	18	1	Undergraduate	Chewa	Single	1	None	0												0	Not really	0		Television	0	0	0	0	1	0	0					0										Never taken	0
Female	0	18	1	Undergraduate	Ngoni	Single and dating	2	Men	0												0	Yes	1	0											0	0	1	Friends	0	1	0	0	0	0	0		Never taken	0
Female	0	18	1	Diploma	Tumbuka	Single	1	None	0												1	Yes	1	0	Friends	0	1	0	0	0	0	0			0	0	0										Never taken	0
Female	0	18	1	Undergraduate		Single	1	None	1	Moderate drinker											0	Yes	1	0	Friends	0	1	0	0	0	0	0			0		1	Friends	0	1	0	0	0	0	0		Never taken	0
Male	1	18	1	Undergraduate	Tumbuka	Single	1	None	0												0	Not really	0	0	Friends	0	1	0	0	0	0	0			0		0										Never taken	0
Male	1	18	1	Undergraduate	Nkonde	Single	1	Women	0												0	Sometimes	3	1	Television	0	0	0	0	1	0	0		Two or more years	0		0										Never taken	0
Male	1	18	1	Undergraduate	Tumbuka	Single	1	None	0												1	Sometimes	3	0	Social Media	0	0	1	0	0	0	0			0	0	0										Never taken	0
Male	1	18	1	Undergraduate	Chewa	Single	1	Women	0												0	Yes	1	1	Other specify	0	0	0	0	0	0	1	I was sich so the test was required	Two or more years	0		1	Friends	0	1	0	0	0	0	0		Never taken	0
Male	1	18	1	Undergraduate		Single	1	None	0												0	Not really	0	0	Orientation week	0	0	0	1	0	0	0			0		0										Never taken	0
Male	1	18	1	Undergraduate	Tonga	Single	1		0												0	Sometimes	3	0	Radio | Friends | Social Media	1	1	1	0	0	0	0			0		1	Social Media	0	0	1	0	0	0	0		Never taken	0
Female	0	18	1	Undergraduate	Chewa	Single	1	None	0												0	Not really	0	1	Social Media	0	0	1	0	0	0	0		5months	1		1	Friends	0	1	0	0	0	0	0		Never taken	0
Male	1	18	1	Undergraduate	Ngoni	Single	1	Men	0												0	Yes	1	0	Other specify	0	0	0	0	0	0	1	None				1	Radio	1	0	0	0	0	0	0		Never taken	0
Female	0	19	1	Undergraduate	Ngoni	Single	1	None	0												0	Yes	1	1	Other specify	0	0	0	0	0	0	1	School	Two orcmore years	0	0	1	Social Media	0	0	1	0	0	0	0		Never taken	0
Male	1	19	1	Undergraduate	Lomwe	Single	1	None	0												0	Not really	0	1	Other specify	0	0	0	0	0	0	1	Parents	Two or more years	0	0	1	Orientation week	0	0	0	1	0	0	0		Never taken	0
Female	0	19	1	Undergraduate	Tumbuka	Single	1	None	0												0	Sometimes	3	1	Television	0	0	0	0	1	0	0		4months	0		0										Never taken	0
Male	1	19	1	Undergraduate	Labya	Single	1	None	0												1	Yes	1	1	Radio	1	0	0	0	0	0	0		4months	0		0										Never taken	0
Male	1	19	1	Undergraduate	Tonga	Single	1	Women	0												1	Sometimes	3	1	Television	0	0	0	0	1	0	0		Two or more years	0		1	Orientation week	0	0	0	1	0	0	0		Never taken	0
Female	0	19	1	Undergraduate	Lomwe	Single	1	None	1	Occasional drinker											0	Yes	1	0	Friends	0	1	0	0	0	0	0			0		1	Orientation week | Television	0	0	0	1	1	0	0		Never taken	0
Female	0	19	1	Undergraduate		Single	1	None	0												0	Yes	1	1	Social Media	0	0	1	0	0	0	0		Months ago	1		0										Never taken	0
Male	1	19	1	Undergraduate	Chewa	Single	1	None	0												0	Not really	0	1	Radio	1	0	0	0	0	0	0		Two or more years	0	0	0										Never taken	0
Female	0	19	1	Undergraduate	Ngoni	Single	1	None	0												0	Sometimes	3	0	Friends	0	1	0	0	0	0	0			0		1	Orientation week	0	0	0	1	0	0	0		Never taken	0
Male	1	19	1	Undergraduate	Ngoni	Single	1	None	0												0	Not really	0	0	Radio	1	0	0	0	0	0	0			0		0										Never taken	0
Male	1	19	1	Undergraduate	Black	Single	1	Women	0												0	Yes	1	1	Social Media	0	0	1	0	0	0	0		Two or more years	0	0	1	Orientation week	0	0	0	1	0	0	0		Never taken	0
Male	1	19	1	Undergraduate	Tumbuka	Single	1	Women	0												0	Not really	0	1	Other specify	0	0	0	0	0	0	1	Clinic	13months	0		1	Other specify	0	0	0	0	0	0	1	Medical adviser at school	Never taken	0
Female	0	19	1	Undergraduate		Single	1		0												0	Yes	1	1	Social Media	0	0	1	0	0	0	0		Months ago	1		1	Other specify	0	0	0	0	0	0	1	Clasroom	Never taken	0
Female	0	19	1	Undergraduate	Chewa	Single	1	None	0												0	Not really	0	0	Social Media	0	0	1	0	0	0	0					1	Orientation week	0	0	0	1	0	0	0		Never taken	0
Female	0	19	1	Undergraduate	Ngoni	Single	1	None	0												0	Yes	1	1	Friends	0	1	0	0	0	0	0		9months	0		1	Friends	0	1	0	0	0	0	0		Never taken	0
Female	0	19	1	Postgraduate	Chewa	Single	1	None	0												0	Not really	0	0													0										Never taken	0
Female	0	19	1	Undergraduate	Tumbuka	Single	1	Men	1	Occasional drinker											0	Yes	1	0	Social Media	0	0	1	0	0	0	0					1	Social Media	0	0	1	0	0	0	0		Never taken	0
Male	1	19	1	Undergraduate	Tonga	Single	1		0												0	Not really	0	0	Television	0	0	0	0	1	0	0			0		1	Orientation week	0	0	0	1	0	0	0		Never taken	0
Male	1	20	1	Undergraduate	Chewa	Single	1	Women	0												0	Sometimes	3	0	Radio | Friends | Social Media | Television	1	1	1	0	1	0	0			0	0	1	Radio | Social Media	1	0	1	0	0	0	0		Never taken	0
Female	0	20	1	Undergraduate	Ngoni	Single	1	None	0												0	Not really	0	1	Other specify	0	0	0	0	0	0	1	Hospital	7months	0		0										Never taken	0
Male	1	20	1	Undergraduate	Chewa	Single	1	None	0												0	Not really	0	0	Other specify	0	0	0	0	0	0	1	School		0		1	Orientation week	0	0	0	1	0	0	0		Never taken	0
Male	1	20	1	Undergraduate	Manganja	Single	1	None	1	Occasional drinker											0	Not really	0	1	Social Media	0	0	1	0	0	0	0		Teo or more years	0		1	Friends	0	1	0	0	0	0	0		Never taken	0
Female	0	20	1	Undergraduate	Tonga	Single	1	None	0												0	Sometimes	3	1	Friends	0	1	0	0	0	0	0		Two or more years	0	1	1	Poster	0	0	0	0	0	1	0		Never taken	0
Male	1	20	1	Undergraduate	Ngomi	Single	1	None	0												0	Yes	1	0	Social Media	0	0	1	0	0	0	0			0	0	1	Social Media	0	0	1	0	0	0	0		Never taken	0
Male	1	20	1	Undergraduate	Lomwe	Single	1	Women	1	Moderate drinker											0	Not really	0	0	Friends	0	1	0	0	0	0	0		Two or more years	0	0	0										Never taken	0
Male	1	20	1		Ngoni	Single	1	Women	0												0	Not really	0	0	Television	0	0	0	0	1	0	0			0	0	1	Friends	0	1	0	0	0	0	0		Never taken	0
Male	1	20	1	Undergraduate	Chewa	Single	1	None	0												0	Not really	0	0	Radio	1	0	0	0	0	0	0		Two or more years	0	0	0										Never taken	0
Female	0	20	1	Undergraduate	Tumbuka	Single	1	None	1	Occasional drinker											1	Not really	0	1	Other specify	0	0	0	0	0	0	1	School	Two or more years	0	0	0										Never taken	0
Female	0	20	1	Undergraduate	Nyanja	Single	1	None	0												0	Yes	1	1	Friends	0	1	0	0	0	0	0		11months	0		1	Friends	0	1	0	0	0	0	0		Never taken	0
Female	0	20	1	Undergraduate	Chewa	Single	1	None	0												1	Yes	1	1	Friends	0	1	0	0	0	0	0		5months	0		1	Orientation week	0	0	0	1	0	0	0		Never taken	0
Female	0	20	1	Undergraduate	Lomwe	Single	1	None	0												0	Sometimes	3	1	Poster	0	0	0	0	0	1	0		Two or more years	0	0	1	Social Media	0	0	1	0	0	0	0		Never taken	0
Female	0	20	1	Undergraduate	Nkonde	Single	1	None	0												0	Sometimes	3	0	Social Media	0	0	1	0	0	0	0		Two or more years	0	0	1	Orientation week	0	0	0	1	0	0	0		Never taken	0
Male	1	20	1	Undergraduate	Ngoni	Single	1	Women	0												0	Sometimes	3	0													0										Never taken	0
Male	1	20	1	Undergraduate	Ngoni	Single	1	Women	0												0	Not really	0	1	Radio	1	0	0	0	0	0	0		Two or more years	0		1	Television	0	0	0	0	1	0	0		Never taken	0
Male	1	20	1	Undergraduate	Lomwe	Single	1	None	0												0	Not really	0	0	Other specify	0	0	0	0	0	0	1	Sveral		0		1	Other specify	0	0	0	0	0	0	1	School clinic	Never taken	0
Male	1	20	1	Undergraduate		Single	1	None	0												0	Yes	1	0	Poster	0	0	0	0	0	1	0			0												Never taken	0
Female	0	20	1	Undergraduate		Single	1	None	0												0	Not really	0	0											0		0										Never taken	0
Female	0	21	2	Undergraduate	Chewa	Single	1	None	0												0	Yes	1	1	Friends	0	1	0	0	0	0	0		Two or more years	0	0	1	Orientation week	0	0	0	1	0	0	0		Never taken	0
Female	0	21	2	Undergraduate	Nsena	Single	1	None	0												1	Not really	0	1	Radio Friends Television Social Media Orientation week Poster	1	1	1	1	1	1	0		3 months	0		1	Radio Friends Orientation week Social Media Poster Television	1	1	1	1	1	1	0		Never taken	0
Female	0	21	2	Undergraduate	Tumbuka	Single	1	None	0												0	Sometimes	3	0	Friends	0	1	0	0	0	0	0					1	Orientation week	0	0	0	1	0	0	0		Never taken	0
Female	0	21	2	Undergraduate	Tumbuka	Single and dating	2	None	0												1	Yes	1	1	Other specify	0	0	0	0	0	0	1	Parents	Two or more years	0		1	Poster	0	0	0	0	0	1	0		Never taken	0
Female	0	21	2	Undergraduate	Yao	Single	1	None	0												0	Not really	0	1	Poster	0	0	0	0	0	1	0		Two or more years	0	1	1	Social Media	0	0	1	0	0	0	0		Never taken	0
Male	1	21	2	Undergraduate	Ngoni	Single	1	None	0												1	Not really	0	1	Friends	0	1	0	0	0	0	0		Two or more years	1	0	1	Poster	0	0	0	0	0	1	0		Never taken	0
Male	1	21	2	Undergraduate	Ngoni	Single	1	None	1	Moderate drinker											0	Yes	1	0	Friends	0	1	0	0	0	0	0			0		1	Social Media	0	0	1	0	0	0	0		Never taken	0
Male	1	21	2	Undergraduate	Chewa	Single	1	None	0												0	Not really	0	0	Radio | Friends | Social Media | Orientation week | Television	1	1	1	1	1	0	0		3months	0		1	Orientation week	0	0	0	1	0	0	0		Never taken	0
Male	1	21	2	Undergraduate	Chewa	Single	1	None	0												0	Not really	0	1	Other specify	0	0	0	0	0	0	1	Hospital	Two or more years	0	0	0										Never taken	0
Male	1	21	2	Undergraduate	Tumbuka	Single	1	None	1	Occasional drinker											0	Yes	1	1	Friends	0	1	0	0	0	0	0		Two or more years	0		1	Orientation week	0	0	0	1	0	0	0		Never taken	0
Male	1	21	2	Undergraduate	Sena	Single	1	None	0												0	Sometimes	3	1	Television	0	0	0	0	1	0	0		2months	1		1	Orientation week	0	0	0	1	0	0	0		Never taken	0
Male	1	21	2	Undergraduate	Chewa	Single	1	None	0												1	Yes	1	1	Television	0	0	0	0	1	0	0		Two or more years	0		0										Never taken	0
Female	0	21	2	Undergraduate	Ngoni	Single	1	None	0												1	Sometimes	3	1	Social Media	0	0	1	0	0	0	0		Two or more years	0		1	Other specify	0	0	0	0	0	0	1	Secondary school	Never taken	0
Female	0	21	2	Undergraduate	Lomwe	Single	1	None	0												0	Not really	0	1	Other specify	0	0	0	0	0	0	1	Hospital check up	11months	0		1	Orientation week	0	0	0	1	0	0	0		Never taken	0
Female	0	21	2	Undergraduate	Manganja	Single	1	None	1	Moderate drinker											0	Not really	0	0	Social Media	0	0	1	0	0	0	0			0	0	1	Friends	0	1	0	0	0	0	0		Never taken	0
Female	0	21	2	Undergraduate	Ngonde	Single	1	None	0															0	Television	0	0	0	0	1	0	0			0		0										Never taken	0
Female	0	21	2	Undergraduate	Tumbuka	Single	1	None	0												0	Sometimes	3	1	Other specify	0	0	0	0	0	0	1	My mom is a nurse. I just test for fun.	Two or more years	0		1	Friends	0	1	0	0	0	0	0		Never taken	0
Female	0	21	2	Undergraduate	Yao	Single	1	None	0												0	Yes	1	0	Television	0	0	0	0	1	0	0		5months	0		1	Orientation week	0	0	0	1	0	0	0		Never taken	0
Female	0	21	2	Undergraduate	Tumbuka	Other		Men	0												0	Sometimes	3	0	Television	0	0	0	0	1	0	0		Two or more years	0	0	1	Friends	0	1	0	0	0	0	0		Never taken	0
Male	1	21	2	Undergraduate	Tumbuka	Single	1	None	0												0	Not really	0	0	Poster	0	0	0	0	0	1	0			0		1	Friends	0	1	0	0	0	0	0		Never taken	0
Male	1	22	2	Undergraduate	Sena	Single	1	None	0												0	Not really	0	1	Social Media	0	0	1	0	0	0	0		3months	0		1	Orientation week	0	0	0	1	0	0	0		Never taken	0
Male	1	22	2	Undergraduate	Ngoni	Single	1	None	0												0	Not really	0	0	Radio | Friends | Social Media | Orientation week | Television	1	1	1	1	1	0	0			0		1	Radio | Friends	1	1	0	0	0	0	0		Never taken	0
Male	1	22	2	Undergraduate	Lomwe	Single	1	None	0												1	Not really	0	1	Social Media	0	0	1	0	0	0	0		Two or more months	0	0	1	Social Media	0	0	1	0	0	0	0		Never taken	0
Male	1	22	2	Undergraduate	Chewa	Single	1	None	0												0	Not really	0	0											0		0										Never taken	0
Male	1	22	2	Undergraduate	Chewa	Single	1	Women	0												0	Not really	0	1	Radio	1	0	0	0	0	0	0		Two or more years	1	1	1	Radio	1	0	0	0	0	0	0		Never taken	0
Female	0	22	2	Undergraduate	Lomwe	Single	1	None	0												0	Not really	0	1	Radio | Friends | Social Media | Television	1	1	1	0	1	0	0		Two or more years	0		1	Friends	0	1	0	0	0	0	0		Never taken	0
Female	0	22	2	Undergraduate	Lomwe	Single	1	None	0												0	Sometimes	3	1	Social Media	0	0	1	0	0	0	0		4months	1	0	1	Other specify	0	0	0	0	0	0	1	Youth clubs	Never taken	0
Female	0	22	2	Undergraduate	Ngoni	Single	1	None	0												0	Yes	1	0	Radio	1	0	0	0	0	0	0			0	0	0										Never taken	0
Female	0	22	2	Undergraduate	Tumbuka	Single	1	None	0												0	Yes	1	1	Radio | Friends | Social Media | Television | Poster	1	1	1	0	1	1	0		4months	0		1	Radio | Friends | Television	1	1	0	0	1	0	0		Never taken	0
Female	0	22	2	Undergraduate	Yao	Single	1	None	0												0	Yes	1	1	Social Media	0	0	1	0	0	0	0		Two or more years	0		1	Social Media	0	0	1	0	0	0	0		Never taken	0
Female	0	22	2	Undergraduate	Lomwe	Single	1	None	0												0	Not really	0	1	Orientation week	0	0	0	1	0	0	0		Two or more years	0	0	1	Friends	0	1	0	0	0	0	0		Never taken	0
Female	0	22	2	Undergraduate	Chewa	Single	1	None	0												0	Yes	1	1	Social Media	0	0	1	0	0	0	0		8-10 months	0		1	Television	0	0	0	0	1	0	0		Never taken	0
Female	0	22	2	Undergraduate	Chewa	Single	1	None	0												0	Not really	0	0											0		1	Orientation week	0	0	0	1	0	0	0		Never taken	0
Male	1	22	2	Undergraduate	Sena	Single	1	Women	0												0	Yes	1	1	Orientation week	0	0	0	1	0	0	0		Two or more years	0		1	Friends	0	1	0	0	0	0	0		Never taken	0
Male	1	22	2	Undergraduate		Single	1	None	0															1	Social Media	0	0	1	0	0	0	0		Two or more years	0		1	Social Media	0	0	1	0	0	0	0		Never taken	0
Male	1	22	2	Undergraduate	Yao	Single	1	None	0												0	Sometimes	3	1	Friends	0	1	0	0	0	0	0		Two or more years	0	0	0										Never taken	0
Male	1	23	2	Undergraduate	Chewa	Single	1	None	0												0	Not really	0	1	Social Media	0	0	1	0	0	0	0		3months	0	0	1	Friends	0	1	0	0	0	0	0		Never taken	0
Male	1	23	2	Undergraduate	Lomwe	Single	1	Women	0												0	Sometimes	3	1	Social Media	0	0	1	0	0	0	0		Two or more years	0	0	1	Social Media	0	0	1	0	0	0	0		Never taken	0
Female	0	23	2	Undergraduate	Lomwe	Single	1	None	0												0	Not really	0	1	Friends	0	1	0	0	0	0	0		Two or more years	0	0	1	Poster	0	0	0	0	0	1	0		Never taken	0
Female	0	23	2	Undergraduate	Ngoni	Single	1	None	0												0	Yes	1	1	Other specify	0	0	0	0	0	0	1	Hospital	Two or more years	0		1	Friends	0	1	0	0	0	0	0		Never taken	0
Male	1	23	2	Undergraduate	Ngoni	Single	1	None	0												0	Not really	0	1	Friends	0	1	0	0	0	0	0		1month	1		1	Social Media	0	0	1	0	0	0	0		Never taken	0
Male	1	24	2	Undergraduate	Lomwe	Single	1	None	0												0	Sometimes	3	1	Social Media	0	0	1	0	0	0	0		Two or more years	0	0	1	Friends	0	1	0	0	0	0	0		Never taken	0
Male	1	24	2	Undergraduate	Lomwe	Single	1	None	0												0	Sometimes	3	1	Social Media	0	0	1	0	0	0	0		Two or more years	0	0	1	Friends	0	1	0	0	0	0	0		Never taken	0
Male	1	24	2	Undergraduate	Ngonde	Single	1	None	0												0				Radio | Friends | Social Media | Orientation week | Television | Poster	1	1	1	1	1	1	0			0	0	0										Never taken	0
Male	1	24	2	Undergraduate	Lambya	Single	1	None	1	Moderate drinker											0	Yes	1	0	Friends	0	1	0	0	0	0	0			0	0	1	Friends	0	1	0	0	0	0	0		Never taken	0
Female	0	24	2	Undergraduate		Single	1	None	0												0	Not really	0	1	Radio	1	0	0	0	0	0	0		Two or more years	0		0										Never taken	0
Male	1	24	2	Undergraduate	Lomwe	Single	1	None	0												0	Not really	0	1	Social Media	0	0	1	0	0	0	0		6months	0	0	0										Never taken	0
Male	1	24	2	Undergraduate	Tonga	Single	1	Women	1	Occasional drinker											0	Sometimes	3	1	Social Media	0	0	1	0	0	0	0		Two or more years	0		0										Never taken	0
Male	1	24	2	Undergraduate	Chewa	Single	1	None	0												0	Not really	0	0	Social Media	0	0	1	0	0	0	0			0		1	Radio	1	0	0	0	0	0	0		Never taken	0
Male	1	24	2	Undergraduate	Ngoni	Single	1	Women	0		19	2	Yes	1	2	23	2	3	2	1	1	Yes	1	1	Radio	1	0	0	0	0	0	0		1month	1	1	1	Social Media	0	0	1	0	0	0	0		Other specify	1	Kalinde Health Center
Male	1	23	2	Undergraduate	Chewa	Single	1		0		10	1	No	0	2	21	2	6	3	0	1	Yes	1	1	Friends	0	1	0	0	0	0	0		4months	0	1	1	Friends	0	1	0	0	0	0	0		Other specify	1	Livwezi Health Center
Male	1	23	2	Undergraduate	Ngonde	Having a partner	3	Women	1	Frequent drinker	17	2	No	0	2	20	2	7	3	1	1	Yes	1	0	Other specify	0	0	0	0	0	0	1	Self conscience	7months	0	1	1	Friends	0	1	0	0	0	0	0		Other specify	1	Pharmacy
Male	1	22	2	Undergraduate	Tonga	Single	1	Women	1	Occasional drinker	17	2	No	0	2					1	1	Not really	0	1	Other specify	0	0	0	0	0	0	1	Parents	11months	0	0	1	Friends	0	1	0	0	0	0	0		Other specify	1	Kasungu clinic
Female	0	21	2	Undergraduate		Single	1	None	0												0	Not really	0	1	Radio | Friends | Social Media | Television	1	1	1	0	1	0	0		Two or more years	0		0										Other specify	1	Never heard about it
Female	0	18	1	Undergraduate	Ngoni	Single and dating	2	None	0		18	2	Yes	1	1	22	2	1	1	0	0	Yes	1	1	Radio	1	0	0	0	0	0	0		2months	1	1	0										QECH	1
Female	0	24	2	Undergraduate	Tumbuka	Having a partner	3	Men	0		18	2	No	0	2	27	3	2	1	1	0	Yes	1	1	Radio | Friends | Social Media | Orientation week | Television | Poster	1	1	1	1	1	1	0		6	0	1	1	Friends	0	1	0	0	0	0	0		QECH	1
Male	1	23	2	Undergraduate	Lomwe	Casual dating	2	Women	1	Moderate drinker	19	2	Yes	1	1	20	2	4	2	0	1	Yes	1	1	Friends	0	1	0	0	0	0	0		15	0	1	1	Friends	0	1	0	0	0	0	0		QECH	1
Male	1	23	2	Diploma	Rambia	Single	1	Women	0		14	1	No	1	2	15	1	6	3	1	1	Yes	1	0	Radio	1	0	0	0	0	0	0			0	0	1	Radio	1	0	0	0	0	0	0		QECH	1
Male	1	23	2	Undergraduate	Lomwe	Single	1	Women	0		19	2	No	0	2			7	3	0	0	Yes	1	1	Radio | Social Media | Orientation week | Television | Poster	1	0	1	1	1	1	0		3months	0	1	1	Radio | Orientation week	1	0	0	1	0	0	0		QECH	1
Male	1	23	2	Undergraduate	Tumbuka	Single	1	Women	1	Occasional drinker	19	2	Yes	0	2	20	2	9	3	1	1	Yes	1		Television	0	0	0	0	1	0	0		3months	1	1	1	Television	0	0	0	0	1	0	0		QECH	1
Male	1	22	2	Undergraduate	Tumbuka	Single	1	Women	1	Occasional drinker	15	1	Yes	1	1	19	2	10	4	1	1	Yes	1	1	Friends	0	1	0	0	0	0	0		2months	0	1	1	Friends	0	1	0	0	0	0	0		QECH	1
Male	1	22	2	Undergraduate	Tumbuka	Single	1	Women	1	Occasional drinker	15	1	Yes	1	1	19	2	10	4	1	1	Yes	1	1	Friends	0	1	0	0	0	0	0		2months	0	1	1	Friends	0	1	0	0	0	0	0		QECH	1
Male	1	21	2	Undergraduate	Ngoni	Single	1	None	0												1	Not really	0	1	Friends	0	1	0	0	0	0	0		Two or more years	1	0	1	Poster	0	0	0	0	0	1	0		QECH	1
Female	0	23	2	Undergraduate	Ngoni	Single	1		0		21	3	Yes	1	1	27	3	1	1	0	1	Yes	1	0	Radio	1	0	0	0	0	0	0					1	Radio	1	0	0	0	0	0	0
Female	0	21	2	Undergraduate	Lomwe	Single	1	Men	0		18	2	No	0	2			1	1	1	0	Yes	1	0	Orientation week	0	0	0	1	0	0	0					0
Male	1	21	2	Undergraduate	Lomwe	Single	1	Women	1	Occasional drinker	19	2	Yes	1	1	19	2	2	1	0	1	Yes	1		Radio	1	0	0	0	0	0	0		Two or more years	0	0	0
Female	0	24	2	Undergraduate	Chewa	Single and dating	2	Men	0		23	3	Yes	0	2	25	3	3	2	1	0	Yes	1	1	Television	0	0	0	0	1	0	0		8 months	1	0	0
Male	1	21	2	Diploma		Single	1	Women	1	Occasional drinker	20	3	Yes	1	1	19	2			1	0	Not really	0	1	Radio | Friends | Television	1	1	0	0	1	0	0		2	1	1	1	Radio | Friends | Social Media	1	1	1	0	0	0	0
Female	0	21	2	Undergraduate	Ngoni	Single	1	None	0							23	2				0	Sometimes	3	1	Television	0	0	0	0	1	0	0		3months	0	1	1	Friends	0	1	0	0	0	0	0
Female	0	21	2	Undergraduate	Tonga	Single	1	None	0												0			0	Television	0	0	0	0	1	0	0					1	Friends	0	1	0	0	0	0	0
[truncated: 3 more columns]
